# Supplementary material for: Multi-omics analysis reveals the metabolic regulators of duodenal low-grade inflammation in a functional dyspepsia model
Source: Front Immunol. 2022 Aug 24;13:944591. doi: 10.3389/fimmu.2022.944591 (PMC9453867; doi:10.3389/fimmu.2022.944591)
Supplement: Supplementary file 1 [file Table_1.xlsx]

## Sheet: Table S1
Supplemental Table 1. Differential microbiome in the duodenum (original reads count)
OTU_ID	Taxonomy	log2FC	lfcSE	Pvalues	FDR	A1	A2	A3	A4	A5	B1	B2	B3	B4	B5
OTU_103	g__Fusicatenibacter	6.7221	2.1244	0.0015547	0.030989	0	1	0	0	0	6	2	127	0	0
OTU_18	f__Muribaculaceae	-7.9304	2.1313	0.00019846	0.0053944	1	2	3	1638	0	0	6	2	3	0
OTU_193	s__Bacillus_firmus	8.223	2.2741	0.00029933	0.0074584	1	0	1	0	1	0	1421	0	0	1
OTU_195	g__Bacillus	9.9652	2.0479	1.14e-06	0.00017898	0	0	0	0	0	1	1597	0	0	3
OTU_22	f__Prevotellaceae	5.9329	1.8521	0.0013587	0.029017	0	3	4	0	1	0	4	375	3	1
OTU_284	f__Lachnospiraceae	-7.0725	1.8378	0.00011886	0.003554	0	5	108	0	14	0	2	0	0	0
OTU_29	g__Dubosiella	4.1704	1.2683	0.0010085	0.023195	1	1	2	2	1	5	7	2	87	48
OTU_291	f__Bacillaceae	8.078	1.8943	2e-05	0.0011983	2	2	1	2	1	1	1782	0	1	0
OTU_31	g__Akkermansia	-5.9175	1.9402	0.0022889	0.042725	0	1	2	611	0	1	11	2	0	2
OTU_3446	f__Pasteurellaceae	-6.7456	1.6049	2.63e-05	0.0013122	0	270	102	0	6	0	1	1	1	0
OTU_62	s__Idiomarina_marina	10.002	2.0596	1.2e-06	0.00017898	0	1	2	1	1	0	4486	2	0	0
OTU_8	g__Methylobacterium	7.0421	1.5667	6.96e-06	0.0006935	3	9	0	2	1	1082	1460	6	0	100
OTU_9	g__Turicibacter	5.9704	1.5184	8.42e-05	0.0027987	8	10	77	11	6	7364	8	50	27	89
OTU_98	f__Erysipelotrichaceae	5.5763	1.8391	0.0024292	0.042725	0	1	6	0	2	520	0	4	0	1

## Sheet: Table S2
Supplemental Table 2. Detailed enzyme description based on KEGG ENZYME database
Enzyme ID	Description	A1	A2	A3	A4	A5	B1	B2	B3	B4	B5
EC: 2.2.1.1	Transketolase	23461.2	34030.2	31834.9	19571.1	22177.5	37609.1	32657.5	27651.1	21095.6	20994
EC: 4.1.2.13	Fructose-bisphosphate aldolase	15766.9	18779.1	17726	14243.6	17653	21393.8	31529.7	19952.9	19866.6	20514.7
EC: 3.1.3.11	Fructose-bisphosphatase	356.97	8164.06	8662.66	1683.47	908.39	20830.4	21408.7	4104.33	874.74	1596.49
EC: 5.3.1.6	Ribose-5-phosphate isomerase	23299	22837.6	23196.2	21282.4	23036.5	24366.4	31571.1	26519.3	24291.6	23849.2
EC: 2.7.1.2	Glucokinase	23279.1	16669.3	21014.3	22251.2	23191.3	25533.3	23249.3	26562.9	24332.2	24374.7
EC: 5.3.1.9	Glucose-6-phosphate isomerase	23208.8	26888.2	24547.4	21132.5	22542.5	24064.2	22730.1	23316.7	23005.6	23525.7
EC: 2.6.1.16	Glutamine--fructose-6-phosphate transaminase (isomerizing)	23224.8	20984.6	22527.1	20848.2	22744.4	24741.5	22955.1	24615.9	23128.6	24096.2
EC: 5.4.2.10	Phosphoglucosamine mutase	23146.2	21357.3	22446.4	20220.4	22060.6	23456.2	21898.3	21661.9	22831.9	23368.2
EC: 2.3.1.157	Glucosamine-1-phosphate N-acetyltransferase	23111.2	21221	22057.1	19481.4	22182.7	22039.5	21873.3	22256.4	22588.4	22796.2
EC: 2.7.7.23	UDP-N-acetylglucosamine diphosphorylase	23115.2	21279	22236.1	19768.4	22217.2	22303.5	21889.3	22406.9	22648.4	22868.2
EC: 2.4.1.182	Lipid-A-disaccharide synthase	109.72	1317.66	556.5	908.38	333.56	1439.67	9221.24	568.5	204.04	176.83
EC: 2.4.99.12	Lipid IV(A) 3-deoxy-D-manno-octulosonic acid transferase	108.72	1286.66	556	902.38	323.56	1427.17	9121.74	556.5	189.04	177.83
EC: 2.4.99.13	(Kdo)-lipid IV(A) 3-deoxy-D-manno-octulosonic acid transferase	108.72	1286.66	556	902.38	323.56	1427.17	9121.74	556.5	189.04	177.83
EC: 2.3.1.129	Acyl-[acyl-carrier-protein]--UDP-N-acetylglucosamine O-acyltransferase	112.97	1351.66	587.75	1471.83	577.96	1522.57	9329.79	1019.83	272.29	201.08
EC: 3.5.1.108	UDP-3-O-acyl-N-acetylglucosamine deacetylase	130.05	1331.66	562.17	911.38	346.89	2712.33	10737.9	603.5	206.04	284.33
EC: 2.3.1.191	UDP-3-O-(3-hydroxymyristoyl)glucosamine N-acyltransferase	129.72	1414.66	562.5	928.38	335.56	1445.17	9342.24	572.5	201.04	183.33
EC: 3.6.1.54	UDP-2,3-diacylglucosamine diphosphatase	76.39	1146.33	525.33	647.04	298.56	114.51	7455.57	494.83	159.04	60.16
EC: 2.3.1.241	Kdo(2)-lipid IV(A) lauroyltransferase	184.33	1569.82	701.75	956.22	350.72	1715.34	12422.6	575.5	299.45	242.96
EC: 2.5.1.55	3-deoxy-8-phosphooctulonate synthase	109.72	1309.16	557.5	907.38	333.56	1438.67	9179.24	568.5	201.04	176.83
EC: 3.1.3.45	3-deoxy-manno-octulosonate-8-phosphatase	81.22	1250.33	597.83	679.04	346.56	151.84	7557.57	570.83	207.04	74.16
EC: 2.7.7.38	3-deoxy-manno-octulosonate cytidylyltransferase	109.72	1332.66	614.5	907.38	360.56	1453.23	9163.02	604.5	221.04	184.83
EC: 3.1.3.82	D-glycero-beta-D-manno-heptose 1,7-bisphosphate 7-phosphatase	79.66	1165.29	627.08	297.93	296.89	168.53	3148.82	1216	174	119.51
EC: 2.7.8.13	Phospho-N-acetylmuramoyl-pentapeptide-transferase	23164.8	16883.2	20875.9	21030.7	22499	22618.4	22124.6	23046.4	22784.6	22938.6
EC: 3.4.16.4	Serine-type D-Ala-D-Ala carboxypeptidase	31527.5	37486.1	45583.6	33609.4	28799.3	79085	81887.2	34304.1	28531.9	31232
EC: 2.5.1.7	UDP-N-acetylglucosamine 1-carboxyvinyltransferase	31043.9	23361.7	34553.8	34812.3	29149.5	30953.2	33767.9	29145.4	28805.7	32601.2
EC: 1.3.1.98	UDP-N-acetylmuramate dehydrogenase	23162.4	17612.8	21335.9	20895.9	22512	22826.4	22118.4	23107	22830.6	22961.2
EC: 6.3.2.4	D-alanine--D-alanine ligase	23190.4	17787.7	21599.7	21292	22537.7	23679.7	22607.9	23330.2	22940.6	23481.2
EC: 6.3.2.13	UDP-N-acetylmuramoyl-L-alanyl-D-glutamate--2,6-diaminopimelate ligase	45856.3	27810.3	34144	40081	44033	37517.7	24609.6	41797.7	44557.6	44065.1
EC: 6.3.2.10	UDP-N-acetylmuramoyl-tripeptide--D-alanyl-D-alanine ligase	23161.8	16960.8	20892	21018.9	22509.6	22633.9	22132.6	23065.3	22797.6	22924.4
EC: 2.4.1.227	acetylglucosaminyltransferase	23162.8	16882.7	20875.4	21010.2	22498	22653.9	22144.6	23044.9	22779.6	22921.1

## Sheet: Table S3
Supplemental Table 3. Spearman correlation analysis of duodenal microbiome and predicted enzymes.
Microbiome	Enzymes	Spearman's r	p
g__Fusicatenibacter	EC: 2.2.1.1	0.703272	0.0232695
f__Muribaculaceae	EC: 2.2.1.1	-0.632222	0.0498461
s__Bacillus_firmus	EC: 2.2.1.1	-0.00670025	0.985344
g__Bacillus	EC: 2.2.1.1	0.274395	0.442949
f__Prevotellaceae	EC: 2.2.1.1	0.469521	0.170966
f__Lachnospiraceae	EC: 2.2.1.1	0.10303	0.776998
g__Dubosiella	EC: 2.2.1.1	-0.346506	0.326657
f__Bacillaceae	EC: 2.2.1.1	0.207321	0.565481
g__Akkermansia	EC: 2.2.1.1	-0.0747958	0.837297
f__Pasteurellaceae	EC: 2.2.1.1	0.00606061	0.986743
s__Idiomarina_marina	EC: 2.2.1.1	0.279682	0.433847
g__Methylobacterium	EC: 2.2.1.1	0.451228	0.19055
g__Turicibacter	EC: 2.2.1.1	0.139394	0.700932
f__Erysipelotrichaceae	EC: 2.2.1.1	0.393939	0.259998
g__Fusicatenibacter	EC: 4.1.2.13	0.648649	0.0424702
f__Muribaculaceae	EC: 4.1.2.13	-0.0851068	0.815172
s__Bacillus_firmus	EC: 4.1.2.13	0.120605	0.739982
g__Bacillus	EC: 4.1.2.13	0.134149	0.711774
f__Prevotellaceae	EC: 4.1.2.13	0.359763	0.307211
f__Lachnospiraceae	EC: 4.1.2.13	0.030303	0.933773
g__Dubosiella	EC: 4.1.2.13	0.218846	0.543551
f__Bacillaceae	EC: 4.1.2.13	-0.0426837	0.906799
g__Akkermansia	EC: 4.1.2.13	0.193222	0.592756
f__Pasteurellaceae	EC: 4.1.2.13	-0.0787879	0.828717
s__Idiomarina_marina	EC: 4.1.2.13	0.0953463	0.793316
g__Methylobacterium	EC: 4.1.2.13	0.701233	0.0238505
g__Turicibacter	EC: 4.1.2.13	0.333333	0.346594
f__Erysipelotrichaceae	EC: 4.1.2.13	0.333333	0.346594
g__Fusicatenibacter	EC: 3.1.3.11	0.655477	0.0396333
f__Muribaculaceae	EC: 3.1.3.11	-0.133739	0.712622
s__Bacillus_firmus	EC: 3.1.3.11	0.0603023	0.868567
g__Bacillus	EC: 3.1.3.11	0.469521	0.170966
f__Prevotellaceae	EC: 3.1.3.11	0.371958	0.289877
f__Lachnospiraceae	EC: 3.1.3.11	0.454545	0.186905
g__Dubosiella	EC: 3.1.3.11	0.0486324	0.893868
f__Bacillaceae	EC: 3.1.3.11	0.414642	0.233486
g__Akkermansia	EC: 3.1.3.11	0.592133	0.0712996
f__Pasteurellaceae	EC: 3.1.3.11	-0.151515	0.676065
s__Idiomarina_marina	EC: 3.1.3.11	0.591147	0.071892
g__Methylobacterium	EC: 3.1.3.11	0.560986	0.0915778
g__Turicibacter	EC: 3.1.3.11	0.187879	0.603218
f__Erysipelotrichaceae	EC: 3.1.3.11	0.490909	0.149656
g__Fusicatenibacter	EC: 5.3.1.6	0.607682	0.0623775
f__Muribaculaceae	EC: 5.3.1.6	-0.0911858	0.802181
s__Bacillus_firmus	EC: 5.3.1.6	0.180907	0.616965
g__Bacillus	EC: 5.3.1.6	-0.237809	0.508227
f__Prevotellaceae	EC: 5.3.1.6	0.250005	0.486034
f__Lachnospiraceae	EC: 5.3.1.6	-0.10303	0.776998
g__Dubosiella	EC: 5.3.1.6	0.0668696	0.854375
f__Bacillaceae	EC: 5.3.1.6	-0.359763	0.307211
g__Akkermansia	EC: 5.3.1.6	0.0685628	0.850722
f__Pasteurellaceae	EC: 5.3.1.6	-0.236364	0.510885
s__Idiomarina_marina	EC: 5.3.1.6	0.114416	0.752967
g__Methylobacterium	EC: 5.3.1.6	0.579279	0.0792724
g__Turicibacter	EC: 5.3.1.6	0.163636	0.651477
f__Erysipelotrichaceae	EC: 5.3.1.6	-0.0787879	0.828717
g__Fusicatenibacter	EC: 2.7.1.2	0.416501	0.231183
f__Muribaculaceae	EC: 2.7.1.2	-0.0121581	0.973408
s__Bacillus_firmus	EC: 2.7.1.2	-0.167506	0.643689
g__Bacillus	EC: 2.7.1.2	-0.634158	0.0489354
f__Prevotellaceae	EC: 2.7.1.2	0.036586	0.920075
f__Lachnospiraceae	EC: 2.7.1.2	0.0545455	0.881036
g__Dubosiella	EC: 2.7.1.2	0.0364743	0.920318
f__Bacillaceae	EC: 2.7.1.2	-0.762209	0.0103786
g__Akkermansia	EC: 2.7.1.2	-0.105961	0.770796
f__Pasteurellaceae	EC: 2.7.1.2	-0.345455	0.328227
s__Idiomarina_marina	EC: 2.7.1.2	-0.349603	0.322059
g__Methylobacterium	EC: 2.7.1.2	0.426837	0.218617
g__Turicibacter	EC: 2.7.1.2	0.430303	0.214492
f__Erysipelotrichaceae	EC: 2.7.1.2	-0.0666667	0.854813
g__Fusicatenibacter	EC: 5.3.1.9	0.293599	0.410309
f__Muribaculaceae	EC: 5.3.1.9	-0.790277	0.00651422
s__Bacillus_firmus	EC: 5.3.1.9	-0.174207	0.630279
g__Bacillus	EC: 5.3.1.9	0.0548791	0.880313
f__Prevotellaceae	EC: 5.3.1.9	0.140247	0.699174
f__Lachnospiraceae	EC: 5.3.1.9	0.2	0.579584
g__Dubosiella	EC: 5.3.1.9	-0.170214	0.638259
f__Bacillaceae	EC: 5.3.1.9	-0.0853674	0.814614
g__Akkermansia	EC: 5.3.1.9	-0.105961	0.770796
f__Pasteurellaceae	EC: 5.3.1.9	0.539394	0.107593
s__Idiomarina_marina	EC: 5.3.1.9	-0.0889898	0.806869
g__Methylobacterium	EC: 5.3.1.9	0.189028	0.600962
g__Turicibacter	EC: 5.3.1.9	0.660606	0.0375884
f__Erysipelotrichaceae	EC: 5.3.1.9	0.721212	0.0185732
g__Fusicatenibacter	EC: 2.6.1.16	0.450641	0.191199
f__Muribaculaceae	EC: 2.6.1.16	-0.291795	0.413327
s__Bacillus_firmus	EC: 2.6.1.16	-0.0469018	0.897628
g__Bacillus	EC: 2.6.1.16	-0.518302	0.124838
f__Prevotellaceae	EC: 2.6.1.16	0.0243907	0.946677
f__Lachnospiraceae	EC: 2.6.1.16	-0.0666667	0.854813
g__Dubosiella	EC: 2.6.1.16	-0.109423	0.763483
f__Bacillaceae	EC: 2.6.1.16	-0.68294	0.0295126
g__Akkermansia	EC: 2.6.1.16	-0.243086	0.498572
f__Pasteurellaceae	EC: 2.6.1.16	-0.272727	0.445838
s__Idiomarina_marina	EC: 2.6.1.16	-0.394098	0.259789
g__Methylobacterium	EC: 2.6.1.16	0.506107	0.135546
g__Turicibacter	EC: 2.6.1.16	0.490909	0.149656
f__Erysipelotrichaceae	EC: 2.6.1.16	0.030303	0.933773
g__Fusicatenibacter	EC: 5.4.2.10	-0.143386	0.692713
f__Muribaculaceae	EC: 5.4.2.10	-0.32219	0.363927
s__Bacillus_firmus	EC: 5.4.2.10	0.221108	0.539286
g__Bacillus	EC: 5.4.2.10	-0.280493	0.432459
f__Prevotellaceae	EC: 5.4.2.10	-0.439033	0.204304
f__Lachnospiraceae	EC: 5.4.2.10	-0.284848	0.425038
g__Dubosiella	EC: 5.4.2.10	0.0911858	0.802181
f__Bacillaceae	EC: 5.4.2.10	-0.414642	0.233486
g__Akkermansia	EC: 5.4.2.10	-0.455008	0.1864
f__Pasteurellaceae	EC: 5.4.2.10	-0.127273	0.726057
s__Idiomarina_marina	EC: 5.4.2.10	-0.67378	0.0326648
g__Methylobacterium	EC: 5.4.2.10	0.170735	0.637216
g__Turicibacter	EC: 5.4.2.10	0.50303	0.138334
f__Erysipelotrichaceae	EC: 5.4.2.10	0.187879	0.603218
g__Fusicatenibacter	EC: 2.3.1.157	-0.300427	0.398988
f__Muribaculaceae	EC: 2.3.1.157	-0.231004	0.520792
s__Bacillus_firmus	EC: 2.3.1.157	0.247909	0.489817
g__Bacillus	EC: 2.3.1.157	-0.512205	0.130124
f__Prevotellaceae	EC: 2.3.1.157	-0.298786	0.401695
f__Lachnospiraceae	EC: 2.3.1.157	-0.563636	0.089724
g__Dubosiella	EC: 2.3.1.157	-0.182372	0.614068
f__Bacillaceae	EC: 2.3.1.157	-0.615865	0.0579917
g__Akkermansia	EC: 2.3.1.157	-0.542269	0.105366
f__Pasteurellaceae	EC: 2.3.1.157	0.2	0.579584
s__Idiomarina_marina	EC: 2.3.1.157	-0.495801	0.145021
g__Methylobacterium	EC: 2.3.1.157	-0.121953	0.737159
g__Turicibacter	EC: 2.3.1.157	0.175758	0.627188
f__Erysipelotrichaceae	EC: 2.3.1.157	-0.357576	0.310376
g__Fusicatenibacter	EC: 2.7.7.23	-0.150214	0.678722
f__Muribaculaceae	EC: 2.7.7.23	-0.364743	0.300067
s__Bacillus_firmus	EC: 2.7.7.23	0.127305	0.72599
g__Bacillus	EC: 2.7.7.23	-0.609767	0.0612398
f__Prevotellaceae	EC: 2.7.7.23	-0.359763	0.307211
f__Lachnospiraceae	EC: 2.7.7.23	-0.393939	0.259998
g__Dubosiella	EC: 2.7.7.23	-0.0607906	0.867511
f__Bacillaceae	EC: 2.7.7.23	-0.725623	0.0175281
g__Akkermansia	EC: 2.7.7.23	-0.479939	0.160372
f__Pasteurellaceae	EC: 2.7.7.23	0.10303	0.776998
s__Idiomarina_marina	EC: 2.7.7.23	-0.58479	0.0757867
g__Methylobacterium	EC: 2.7.7.23	0.036586	0.920075
g__Turicibacter	EC: 2.7.7.23	0.369697	0.29305
f__Erysipelotrichaceae	EC: 2.7.7.23	-0.163636	0.651477
g__Fusicatenibacter	EC: 2.4.1.182	0.703272	0.0232695
f__Muribaculaceae	EC: 2.4.1.182	0.0668696	0.854375
s__Bacillus_firmus	EC: 2.4.1.182	-0.180907	0.616965
g__Bacillus	EC: 2.4.1.182	0.42074	0.225982
f__Prevotellaceae	EC: 2.4.1.182	0.500009	0.141105
f__Lachnospiraceae	EC: 2.4.1.182	0.50303	0.138334
g__Dubosiella	EC: 2.4.1.182	0.0972649	0.789235
f__Bacillaceae	EC: 2.4.1.182	0.44513	0.197357
g__Akkermansia	EC: 2.4.1.182	0.511104	0.131093
f__Pasteurellaceae	EC: 2.4.1.182	-0.321212	0.365468
s__Idiomarina_marina	EC: 2.4.1.182	0.540295	0.106892
g__Methylobacterium	EC: 2.4.1.182	0.481716	0.158606
g__Turicibacter	EC: 2.4.1.182	-0.0666667	0.854813
f__Erysipelotrichaceae	EC: 2.4.1.182	0.357576	0.310376
g__Fusicatenibacter	EC: 2.4.99.12	0.703272	0.0232695
f__Muribaculaceae	EC: 2.4.99.12	0.0668696	0.854375
s__Bacillus_firmus	EC: 2.4.99.12	-0.180907	0.616965
g__Bacillus	EC: 2.4.99.12	0.42074	0.225982
f__Prevotellaceae	EC: 2.4.99.12	0.500009	0.141105
f__Lachnospiraceae	EC: 2.4.99.12	0.50303	0.138334
g__Dubosiella	EC: 2.4.99.12	0.0972649	0.789235
f__Bacillaceae	EC: 2.4.99.12	0.44513	0.197357
g__Akkermansia	EC: 2.4.99.12	0.511104	0.131093
f__Pasteurellaceae	EC: 2.4.99.12	-0.321212	0.365468
s__Idiomarina_marina	EC: 2.4.99.12	0.540295	0.106892
g__Methylobacterium	EC: 2.4.99.12	0.481716	0.158606
g__Turicibacter	EC: 2.4.99.12	-0.0666667	0.854813
f__Erysipelotrichaceae	EC: 2.4.99.12	0.357576	0.310376
g__Fusicatenibacter	EC: 2.4.99.13	0.703272	0.0232695
f__Muribaculaceae	EC: 2.4.99.13	0.0668696	0.854375
s__Bacillus_firmus	EC: 2.4.99.13	-0.180907	0.616965
g__Bacillus	EC: 2.4.99.13	0.42074	0.225982
f__Prevotellaceae	EC: 2.4.99.13	0.500009	0.141105
f__Lachnospiraceae	EC: 2.4.99.13	0.50303	0.138334
g__Dubosiella	EC: 2.4.99.13	0.0972649	0.789235
f__Bacillaceae	EC: 2.4.99.13	0.44513	0.197357
g__Akkermansia	EC: 2.4.99.13	0.511104	0.131093
f__Pasteurellaceae	EC: 2.4.99.13	-0.321212	0.365468
s__Idiomarina_marina	EC: 2.4.99.13	0.540295	0.106892
g__Methylobacterium	EC: 2.4.99.13	0.481716	0.158606
g__Turicibacter	EC: 2.4.99.13	-0.0666667	0.854813
f__Erysipelotrichaceae	EC: 2.4.99.13	0.357576	0.310376
g__Fusicatenibacter	EC: 2.3.1.129	0.655477	0.0396333
f__Muribaculaceae	EC: 2.3.1.129	0.164134	0.650473
s__Bacillus_firmus	EC: 2.3.1.129	-0.180907	0.616965
g__Bacillus	EC: 2.3.1.129	0.371958	0.289877
f__Prevotellaceae	EC: 2.3.1.129	0.42074	0.225982
f__Lachnospiraceae	EC: 2.3.1.129	0.551515	0.0984012
g__Dubosiella	EC: 2.3.1.129	0.151976	0.675124
f__Bacillaceae	EC: 2.3.1.129	0.414642	0.233486
g__Akkermansia	EC: 2.3.1.129	0.579667	0.0790236
f__Pasteurellaceae	EC: 2.3.1.129	-0.418182	0.229113
s__Idiomarina_marina	EC: 2.3.1.129	0.540295	0.106892
g__Methylobacterium	EC: 2.3.1.129	0.463423	0.177354
g__Turicibacter	EC: 2.3.1.129	-0.0787879	0.828717
f__Erysipelotrichaceae	EC: 2.3.1.129	0.309091	0.384841
g__Fusicatenibacter	EC: 3.5.1.108	0.703272	0.0232695
f__Muribaculaceae	EC: 3.5.1.108	0.0425534	0.907083
s__Bacillus_firmus	EC: 3.5.1.108	-0.120605	0.739982
g__Bacillus	EC: 3.5.1.108	0.481716	0.158606
f__Prevotellaceae	EC: 3.5.1.108	0.463423	0.177354
f__Lachnospiraceae	EC: 3.5.1.108	0.490909	0.149656
g__Dubosiella	EC: 3.5.1.108	0.0729487	0.841271
f__Bacillaceae	EC: 3.5.1.108	0.481716	0.158606
g__Akkermansia	EC: 3.5.1.108	0.573434	0.0830803
f__Pasteurellaceae	EC: 3.5.1.108	-0.333333	0.346594
s__Idiomarina_marina	EC: 3.5.1.108	0.540295	0.106892
g__Methylobacterium	EC: 3.5.1.108	0.567084	0.087349
g__Turicibacter	EC: 3.5.1.108	-0.030303	0.933773
f__Erysipelotrichaceae	EC: 3.5.1.108	0.369697	0.29305
g__Fusicatenibacter	EC: 2.3.1.191	0.703272	0.0232695
f__Muribaculaceae	EC: 2.3.1.191	0.0668696	0.854375
s__Bacillus_firmus	EC: 2.3.1.191	-0.180907	0.616965
g__Bacillus	EC: 2.3.1.191	0.42074	0.225982
f__Prevotellaceae	EC: 2.3.1.191	0.500009	0.141105
f__Lachnospiraceae	EC: 2.3.1.191	0.50303	0.138334
g__Dubosiella	EC: 2.3.1.191	0.0972649	0.789235
f__Bacillaceae	EC: 2.3.1.191	0.44513	0.197357
g__Akkermansia	EC: 2.3.1.191	0.511104	0.131093
f__Pasteurellaceae	EC: 2.3.1.191	-0.321212	0.365468
s__Idiomarina_marina	EC: 2.3.1.191	0.540295	0.106892
g__Methylobacterium	EC: 2.3.1.191	0.481716	0.158606
g__Turicibacter	EC: 2.3.1.191	-0.0666667	0.854813
f__Erysipelotrichaceae	EC: 2.3.1.191	0.357576	0.310376
g__Fusicatenibacter	EC: 3.6.1.54	0.300427	0.398988
f__Muribaculaceae	EC: 3.6.1.54	0.188451	0.602095
s__Bacillus_firmus	EC: 3.6.1.54	0	1
g__Bacillus	EC: 3.6.1.54	0.530498	0.114672
f__Prevotellaceae	EC: 3.6.1.54	0.481716	0.158606
f__Lachnospiraceae	EC: 3.6.1.54	0.260606	0.467089
g__Dubosiella	EC: 3.6.1.54	0.00607906	0.986703
f__Bacillaceae	EC: 3.6.1.54	0.640256	0.0461402
g__Akkermansia	EC: 3.6.1.54	0.517337	0.125666
f__Pasteurellaceae	EC: 3.6.1.54	0.0909091	0.802772
s__Idiomarina_marina	EC: 3.6.1.54	0.826334	0.00320874
g__Methylobacterium	EC: 3.6.1.54	0.0121953	0.973327
g__Turicibacter	EC: 3.6.1.54	-0.466667	0.173939
f__Erysipelotrichaceae	EC: 3.6.1.54	0.0181818	0.96024
g__Fusicatenibacter	EC: 2.3.1.241	0.61451	0.0587035
f__Muribaculaceae	EC: 2.3.1.241	0.0486324	0.893868
s__Bacillus_firmus	EC: 2.3.1.241	-0.120605	0.739982
g__Bacillus	EC: 2.3.1.241	0.481716	0.158606
f__Prevotellaceae	EC: 2.3.1.241	0.426837	0.218617
f__Lachnospiraceae	EC: 2.3.1.241	0.490909	0.149656
g__Dubosiella	EC: 2.3.1.241	0.12766	0.72525
f__Bacillaceae	EC: 2.3.1.241	0.512205	0.130124
g__Akkermansia	EC: 2.3.1.241	0.511104	0.131093
f__Pasteurellaceae	EC: 2.3.1.241	-0.284848	0.425038
s__Idiomarina_marina	EC: 2.3.1.241	0.540295	0.106892
g__Methylobacterium	EC: 2.3.1.241	0.426837	0.218617
g__Turicibacter	EC: 2.3.1.241	-0.0545455	0.881036
f__Erysipelotrichaceae	EC: 2.3.1.241	0.406061	0.244282
g__Fusicatenibacter	EC: 2.5.1.55	0.703272	0.0232695
f__Muribaculaceae	EC: 2.5.1.55	0.0668696	0.854375
s__Bacillus_firmus	EC: 2.5.1.55	-0.180907	0.616965
g__Bacillus	EC: 2.5.1.55	0.42074	0.225982
f__Prevotellaceae	EC: 2.5.1.55	0.500009	0.141105
f__Lachnospiraceae	EC: 2.5.1.55	0.50303	0.138334
g__Dubosiella	EC: 2.5.1.55	0.0972649	0.789235
f__Bacillaceae	EC: 2.5.1.55	0.44513	0.197357
g__Akkermansia	EC: 2.5.1.55	0.511104	0.131093
f__Pasteurellaceae	EC: 2.5.1.55	-0.321212	0.365468
s__Idiomarina_marina	EC: 2.5.1.55	0.540295	0.106892
g__Methylobacterium	EC: 2.5.1.55	0.481716	0.158606
g__Turicibacter	EC: 2.5.1.55	-0.0666667	0.854813
f__Erysipelotrichaceae	EC: 2.5.1.55	0.357576	0.310376
g__Fusicatenibacter	EC: 3.1.3.45	0.300427	0.398988
f__Muribaculaceae	EC: 3.1.3.45	0.188451	0.602095
s__Bacillus_firmus	EC: 3.1.3.45	0	1
g__Bacillus	EC: 3.1.3.45	0.530498	0.114672
f__Prevotellaceae	EC: 3.1.3.45	0.481716	0.158606
f__Lachnospiraceae	EC: 3.1.3.45	0.260606	0.467089
g__Dubosiella	EC: 3.1.3.45	0.00607906	0.986703
f__Bacillaceae	EC: 3.1.3.45	0.640256	0.0461402
g__Akkermansia	EC: 3.1.3.45	0.517337	0.125666
f__Pasteurellaceae	EC: 3.1.3.45	0.0909091	0.802772
s__Idiomarina_marina	EC: 3.1.3.45	0.826334	0.00320874
g__Methylobacterium	EC: 3.1.3.45	0.0121953	0.973327
g__Turicibacter	EC: 3.1.3.45	-0.466667	0.173939
f__Erysipelotrichaceae	EC: 3.1.3.45	0.0181818	0.96024
g__Fusicatenibacter	EC: 2.7.7.38	0.61451	0.0587035
f__Muribaculaceae	EC: 2.7.7.38	0.0486324	0.893868
s__Bacillus_firmus	EC: 2.7.7.38	-0.120605	0.739982
g__Bacillus	EC: 2.7.7.38	0.481716	0.158606
f__Prevotellaceae	EC: 2.7.7.38	0.426837	0.218617
f__Lachnospiraceae	EC: 2.7.7.38	0.490909	0.149656
g__Dubosiella	EC: 2.7.7.38	0.12766	0.72525
f__Bacillaceae	EC: 2.7.7.38	0.512205	0.130124
g__Akkermansia	EC: 2.7.7.38	0.511104	0.131093
f__Pasteurellaceae	EC: 2.7.7.38	-0.284848	0.425038
s__Idiomarina_marina	EC: 2.7.7.38	0.540295	0.106892
g__Methylobacterium	EC: 2.7.7.38	0.426837	0.218617
g__Turicibacter	EC: 2.7.7.38	-0.0545455	0.881036
f__Erysipelotrichaceae	EC: 2.7.7.38	0.406061	0.244282
g__Fusicatenibacter	EC: 3.1.3.82	0.518919	0.124311
f__Muribaculaceae	EC: 3.1.3.82	0.164134	0.650473
s__Bacillus_firmus	EC: 3.1.3.82	0	1
g__Bacillus	EC: 3.1.3.82	0.396349	0.256831
f__Prevotellaceae	EC: 3.1.3.82	0.695135	0.0256465
f__Lachnospiraceae	EC: 3.1.3.82	0.272727	0.445838
g__Dubosiella	EC: 3.1.3.82	-0.133739	0.712622
f__Bacillaceae	EC: 3.1.3.82	0.426837	0.218617
g__Akkermansia	EC: 3.1.3.82	0.536036	0.110232
f__Pasteurellaceae	EC: 3.1.3.82	0.175758	0.627188
s__Idiomarina_marina	EC: 3.1.3.82	0.921681	0.000149639
g__Methylobacterium	EC: 3.1.3.82	0.134149	0.711774
g__Turicibacter	EC: 3.1.3.82	-0.29697	0.404702
f__Erysipelotrichaceae	EC: 3.1.3.82	0.00606061	0.986743
g__Fusicatenibacter	EC: 2.7.8.13	0.0409673	0.910534
f__Muribaculaceae	EC: 2.7.8.13	-0.12766	0.72525
s__Bacillus_firmus	EC: 2.7.8.13	0.0402015	0.912201
g__Bacillus	EC: 2.7.8.13	-0.676842	0.0315869
f__Prevotellaceae	EC: 2.7.8.13	-0.225614	0.530833
f__Lachnospiraceae	EC: 2.7.8.13	-0.333333	0.346594
g__Dubosiella	EC: 2.7.8.13	-0.133739	0.712622
f__Bacillaceae	EC: 2.7.8.13	-0.756112	0.0113931
g__Akkermansia	EC: 2.7.8.13	-0.349047	0.322882
f__Pasteurellaceae	EC: 2.7.8.13	-0.236364	0.510885
s__Idiomarina_marina	EC: 2.7.8.13	-0.476731	0.163591
g__Methylobacterium	EC: 2.7.8.13	0.189028	0.600962
g__Turicibacter	EC: 2.7.8.13	0.139394	0.700932
f__Erysipelotrichaceae	EC: 2.7.8.13	-0.442424	0.200423
g__Fusicatenibacter	EC: 3.4.16.4	0.655477	0.0396333
f__Muribaculaceae	EC: 3.4.16.4	-0.376901	0.283003
s__Bacillus_firmus	EC: 3.4.16.4	0.120605	0.739982
g__Bacillus	EC: 3.4.16.4	0.384153	0.273081
f__Prevotellaceae	EC: 3.4.16.4	0.213419	0.553836
f__Lachnospiraceae	EC: 3.4.16.4	0.357576	0.310376
g__Dubosiella	EC: 3.4.16.4	-0.0729487	0.841271
f__Bacillaceae	EC: 3.4.16.4	0.359763	0.307211
g__Akkermansia	EC: 3.4.16.4	0.529803	0.115236
f__Pasteurellaceae	EC: 3.4.16.4	-0.248485	0.488776
s__Idiomarina_marina	EC: 3.4.16.4	0.546652	0.102027
g__Methylobacterium	EC: 3.4.16.4	0.621963	0.0548594
g__Turicibacter	EC: 3.4.16.4	0.0909091	0.802772
f__Erysipelotrichaceae	EC: 3.4.16.4	0.345455	0.328227
g__Fusicatenibacter	EC: 2.5.1.7	-0.320911	0.365944
f__Muribaculaceae	EC: 2.5.1.7	0.237083	0.509561
s__Bacillus_firmus	EC: 2.5.1.7	0.475718	0.164616
g__Bacillus	EC: 2.5.1.7	0.219516	0.542286
f__Prevotellaceae	EC: 2.5.1.7	-0.640256	0.0461402
f__Lachnospiraceae	EC: 2.5.1.7	0.139394	0.700932
g__Dubosiella	EC: 2.5.1.7	0.273557	0.444399
f__Bacillaceae	EC: 2.5.1.7	0.274395	0.442949
g__Akkermansia	EC: 2.5.1.7	0.666929	0.035167
f__Pasteurellaceae	EC: 2.5.1.7	-0.430303	0.214492
s__Idiomarina_marina	EC: 2.5.1.7	0.2479	0.489833
g__Methylobacterium	EC: 2.5.1.7	0.152442	0.674175
g__Turicibacter	EC: 2.5.1.7	-0.0666667	0.854813
f__Erysipelotrichaceae	EC: 2.5.1.7	-0.127273	0.726057
g__Fusicatenibacter	EC: 1.3.1.98	0.0409673	0.910534
f__Muribaculaceae	EC: 1.3.1.98	-0.206688	0.566695
s__Bacillus_firmus	EC: 1.3.1.98	0.100504	0.782355
g__Bacillus	EC: 1.3.1.98	-0.658549	0.0383999
f__Prevotellaceae	EC: 1.3.1.98	-0.207321	0.565481
f__Lachnospiraceae	EC: 1.3.1.98	-0.369697	0.29305
g__Dubosiella	EC: 1.3.1.98	-0.188451	0.602095
f__Bacillaceae	EC: 1.3.1.98	-0.756112	0.0113931
g__Akkermansia	EC: 1.3.1.98	-0.386445	0.269986
f__Pasteurellaceae	EC: 1.3.1.98	-0.151515	0.676065
s__Idiomarina_marina	EC: 1.3.1.98	-0.444949	0.197561
g__Methylobacterium	EC: 1.3.1.98	0.170735	0.637216
g__Turicibacter	EC: 1.3.1.98	0.187879	0.603218
f__Erysipelotrichaceae	EC: 1.3.1.98	-0.406061	0.244282
g__Fusicatenibacter	EC: 6.3.2.4	0.314083	0.376803
f__Muribaculaceae	EC: 6.3.2.4	-0.182372	0.614068
s__Bacillus_firmus	EC: 6.3.2.4	0.0134005	0.970692
g__Bacillus	EC: 6.3.2.4	-0.506107	0.135546
f__Prevotellaceae	EC: 6.3.2.4	-0.146344	0.686641
f__Lachnospiraceae	EC: 6.3.2.4	-0.0666667	0.854813
g__Dubosiella	EC: 6.3.2.4	0.0182372	0.960119
f__Bacillaceae	EC: 6.3.2.4	-0.664647	0.0360285
g__Akkermansia	EC: 6.3.2.4	-0.174523	0.629647
f__Pasteurellaceae	EC: 6.3.2.4	-0.357576	0.310376
s__Idiomarina_marina	EC: 6.3.2.4	-0.470375	0.170082
g__Methylobacterium	EC: 6.3.2.4	0.500009	0.141105
g__Turicibacter	EC: 6.3.2.4	0.50303	0.138334
f__Erysipelotrichaceae	EC: 6.3.2.4	0.0181818	0.96024
g__Fusicatenibacter	EC: 6.3.2.13	-0.512092	0.130224
f__Muribaculaceae	EC: 6.3.2.13	0.0729487	0.841271
s__Bacillus_firmus	EC: 6.3.2.13	-0.0603023	0.868567
g__Bacillus	EC: 6.3.2.13	-0.652451	0.0408743
f__Prevotellaceae	EC: 6.3.2.13	-0.432935	0.211391
f__Lachnospiraceae	EC: 6.3.2.13	-0.381818	0.276255
g__Dubosiella	EC: 6.3.2.13	-0.0121581	0.973408
f__Bacillaceae	EC: 6.3.2.13	-0.652451	0.0408743
g__Akkermansia	EC: 6.3.2.13	-0.567201	0.0872688
f__Pasteurellaceae	EC: 6.3.2.13	0.00606061	0.986743
s__Idiomarina_marina	EC: 6.3.2.13	-0.692849	0.0263429
g__Methylobacterium	EC: 6.3.2.13	-0.371958	0.289877
g__Turicibacter	EC: 6.3.2.13	0.0545455	0.881036
f__Erysipelotrichaceae	EC: 6.3.2.13	-0.418182	0.229113
g__Fusicatenibacter	EC: 6.3.2.10	0.0409673	0.910534
f__Muribaculaceae	EC: 6.3.2.10	-0.12766	0.72525
s__Bacillus_firmus	EC: 6.3.2.10	0.0402015	0.912201
g__Bacillus	EC: 6.3.2.10	-0.676842	0.0315869
f__Prevotellaceae	EC: 6.3.2.10	-0.225614	0.530833
f__Lachnospiraceae	EC: 6.3.2.10	-0.333333	0.346594
g__Dubosiella	EC: 6.3.2.10	-0.133739	0.712622
f__Bacillaceae	EC: 6.3.2.10	-0.756112	0.0113931
g__Akkermansia	EC: 6.3.2.10	-0.349047	0.322882
f__Pasteurellaceae	EC: 6.3.2.10	-0.236364	0.510885
s__Idiomarina_marina	EC: 6.3.2.10	-0.476731	0.163591
g__Methylobacterium	EC: 6.3.2.10	0.189028	0.600962
g__Turicibacter	EC: 6.3.2.10	0.139394	0.700932
f__Erysipelotrichaceae	EC: 6.3.2.10	-0.442424	0.200423
g__Fusicatenibacter	EC: 2.4.1.227	0.0409673	0.910534
f__Muribaculaceae	EC: 2.4.1.227	-0.12766	0.72525
s__Bacillus_firmus	EC: 2.4.1.227	0.0402015	0.912201
g__Bacillus	EC: 2.4.1.227	-0.676842	0.0315869
f__Prevotellaceae	EC: 2.4.1.227	-0.225614	0.530833
f__Lachnospiraceae	EC: 2.4.1.227	-0.333333	0.346594
g__Dubosiella	EC: 2.4.1.227	-0.133739	0.712622
f__Bacillaceae	EC: 2.4.1.227	-0.756112	0.0113931
g__Akkermansia	EC: 2.4.1.227	-0.349047	0.322882
f__Pasteurellaceae	EC: 2.4.1.227	-0.236364	0.510885
s__Idiomarina_marina	EC: 2.4.1.227	-0.476731	0.163591
g__Methylobacterium	EC: 2.4.1.227	0.189028	0.600962
g__Turicibacter	EC: 2.4.1.227	0.139394	0.700932
f__Erysipelotrichaceae	EC: 2.4.1.227	-0.442424	0.200423

## Sheet: Table S4
Supplemental Table 4. Duodenal differential expressed genes selected from InnateDB database (FPKM values)
gene_id	gene_name	gene_chr	gene_start	gene_end	gene_strand	gene_length	gene_biotype	gene_description	tf_family	A1	A2	A3	A4	A5	B1	B2	B3	B4	B5
ENSRNOG00000000187	Csf2rb	7	119554354	119568776	+	3333	protein_coding	colony stimulating factor 2 receptor, beta, low-affinity (granulocyte-macrophage) [Source:RGD Symbol;Acc:620189]	-	0.471444	2.83421	0.271168	0.509398	1.07301	6.50194	5.58695	1.88511	6.00503	3.33983
ENSRNOG00000000323	Prdm1	20	49464919	49556518	-	5457	protein_coding	PR domain containing 1, with ZNF domain [Source:RGD Symbol;Acc:1311765]	SET	3.99802	4.53996	2.1945	4.07294	4.61183	7.182	8.54153	6.13685	9.43274	7.17051
ENSRNOG00000000443	C4a	20	4302347	4508214	-	5457	protein_coding	complement component 4A (Rodgers blood group) [Source:RGD Symbol;Acc:620005]	A2M_comp	1.02996	2.2972	0.731501	2.20618	1.068	5.34727	7.8315	1.88826	8.7843	3.781
ENSRNOG00000001158	Abcg1	20	9743269	9840489	+	3891	protein_coding	ATP-binding cassette, subfamily G (WHITE), member 1 [Source:RGD Symbol;Acc:620294]	ABC2_membrane	0.636817	1.48109	0.329064	0.872692	0.765941	3.60579	2.25911	1.16264	3.06927	1.44489
ENSRNOG00000001216	Trpm2	20	11436267	11482051	+	4555	protein_coding	transient receptor potential cation channel, subfamily M, member 2 [Source:RGD Symbol;Acc:1311889]	Ion_trans	1.11451	2.1782	0.843286	1.18599	1.38127	3.45614	2.55189	2.2208	3.95705	1.83905
ENSRNOG00000001224	Itgb2	20	11777783	11815647	-	3151	protein_coding	integrin, beta 2 [Source:RGD Symbol;Acc:1305581]	-	1.07407	5.14736	1.05171	1.07764	1.30313	8.69615	4.66165	3.09069	5.77284	3.88958
ENSRNOG00000002511	Flt4	10	35078726	35121599	+	5717	protein_coding	fms-related tyrosine kinase 4 [Source:RGD Symbol;Acc:621737]	Pkinase_Tyr	0.369991	0.717052	0.25031	0.188986	0.405456	1.72825	2.26587	1.121	1.85684	1.7406
ENSRNOG00000002746	Fstl1	11	65782567	65845418	-	3130	protein_coding	follistatin-like 1 [Source:RGD Symbol;Acc:68955]	-	2.43286	2.71432	3.12818	2.4163	3.17388	8.77554	10.1619	3.33224	10.051	6.73569
ENSRNOG00000003104	Trpv2	10	48903540	48925030	+	2798	protein_coding	transient receptor potential cation channel, subfamily V, member 2 [Source:RGD Symbol;Acc:3965]	Ion_trans	0.496789	0.870575	0.349936	0.413726	0.473398	2.75436	2.64556	1.34734	1.73891	1.66773
ENSRNOG00000003170	Nlrp3	10	45893018	45918254	+	4149	protein_coding	NLR family, pyrin domain containing 3 [Source:RGD Symbol;Acc:1308314]	NACHT	0.174795	0.78757	0.726122	0.465014	0.478875	2.2385	1.99318	0.893472	2.21211	1.40924
ENSRNOG00000003305	Cxcr3	X	71614346	71616997	-	1663	protein_coding	chemokine (C-X-C motif) receptor 3 [Source:RGD Symbol;Acc:621528]	7tm_1	0.799507	1.60765	0.271739	0.464063	0.796492	4.47578	2.39945	1.77573	2.02805	2.09601
ENSRNOG00000003622	Cybb	X	14578264	14612547	+	4277	protein_coding	cytochrome b-245, beta polypeptide [Source:RGD Symbol;Acc:620574]	Ferric_reduct	0.904341	7.30662	0.986147	1.29916	2.66338	11.104	9.80287	4.09862	11.4276	6.21751
ENSRNOG00000003947	Ntn1	10	54761871	54967585	-	1855	protein_coding	netrin 1 [Source:RGD Symbol;Acc:619809]	NTR	1.00997	1.34516	0.893247	0.873665	0.999673	4.79371	4.95687	2.06613	5.51404	2.63676
ENSRNOG00000004273	Ifitm1	1	213766758	213767815	+	568	protein_coding	interferon induced transmembrane protein 1 [Source:RGD Symbol;Acc:1307601]	-	19.2585	48.6379	13.923	15.3532	29.966	89.2945	72.2877	40.8179	71.1559	68.692
ENSRNOG00000004554	Dcn	7	38742051	38782323	+	1862	protein_coding	decorin [Source:RGD Symbol;Acc:61895]	-	21.8113	22.5904	24.5124	19.4799	20.4874	59.3601	76.1545	37.4555	92.4955	61.5346
ENSRNOG00000004649	Il1b	3	121876263	121882726	-	1396	protein_coding	interleukin 1 beta [Source:RGD Symbol;Acc:2891]	-	1.34205	2.63862	1.13299	1.16092	2.13487	5.9924	4.05971	2.65546	5.02991	2.77881
ENSRNOG00000004763	Sirpa	3	122114108	122152477	+	4027	protein_coding	signal-regulatory protein alpha [Source:RGD Symbol;Acc:3449]	V-set	0.780393	3.68832	1.58976	1.66727	2.43402	6.60818	5.28471	2.35596	6.06852	4.09054
ENSRNOG00000004912	Itgav	3	71114100	71202411	+	3266	protein_coding	integrin alpha V [Source:MGI Symbol;Acc:MGI:96608]	FG-GAP	2.25754	3.5836	1.68345	3.30812	3.85284	6.75633	6.5692	3.84757	8.59983	5.90436
ENSRNOG00000005620	Lcp2	10	18996523	19043286	+	3382	protein_coding	lymphocyte cytosolic protein 2 [Source:RGD Symbol;Acc:619743]	SH2	0.911357	3.8823	1.29166	1.09531	1.99743	5.06386	4.61684	2.50803	3.9399	3.30807
ENSRNOG00000006033	Spon2	14	82818663	82824599	+	1885	protein_coding	spondin 2, extracellular matrix protein [Source:RGD Symbol;Acc:708584]	-	1.21833	0.63036	0.359604	0.368469	1.08917	1.88697	2.91452	3.63319	4.39969	3.81763
ENSRNOG00000006320	Ptges	3	9727408	9738752	-	1254	protein_coding	prostaglandin E synthase [Source:RGD Symbol;Acc:62076]	-	1.06027	1.56346	0.360368	0.246168	0.528137	2.41625	4.24273	2.3048	3.79178	3.4073
ENSRNOG00000007457	Serping1	3	72161189	72171078	-	1889	protein_coding	serpin peptidase inhibitor, clade G (C1 inhibitor), member 1 [Source:RGD Symbol;Acc:735225]	Serpin	3.10336	7.17089	3.98714	2.73724	3.82154	23.3279	20.7564	11.9408	29.8253	19.0477
ENSRNOG00000007539	Rsad2	6	45655954	45669148	-	3666	protein_coding	radical S-adenosyl methionine domain containing 2 [Source:RGD Symbol;Acc:620495]	Radical_SAM	10.3034	20.3062	5.73198	21.367	12.411	55.4839	66.9164	29.1873	33.979	22.8961
ENSRNOG00000008045	Slamf9	13	90836361	90839411	-	1395	protein_coding	SLAM family member 9 [Source:RGD Symbol;Acc:1305945]	V-set	0.519875	1.74614	0.431925	0.497895	1.37679	3.3997	3.60661	1.71152	2.17987	3.38532
ENSRNOG00000008444	Cbl	8	48489036	48564722	-	3043	protein_coding	Cbl proto-oncogene, E3 ubiquitin protein ligase [Source:RGD Symbol;Acc:1561386]	UBA	1.42995	6.91148	1.2623	3.04333	5.15811	8.13895	9.14108	5.38904	8.08537	6.31857
ENSRNOG00000008736	Slamf8	13	90967739	90977734	-	2526	protein_coding	SLAM family member 8 [Source:RGD Symbol;Acc:1306263]	-	0.239254	1.15248	0.238534	0.152759	1.15362	2.63372	2.54123	1.19393	2.47336	1.73603
ENSRNOG00000008941	Ets1	8	33816386	33879625	+	5031	protein_coding	v-ets avian erythroblastosis virus E26 oncogene homolog 1 [Source:RGD Symbol;Acc:2583]	Ets	2.48661	12.0689	1.70665	2.04017	3.89656	17.7798	10.7821	6.33178	9.73692	8.58226
ENSRNOG00000009149	Jam3	8	28147111	28208466	-	1881	protein_coding	junctional adhesion molecule 3 [Source:RGD Symbol;Acc:1303248]	V-set	1.79925	0.789626	1.28131	1.06673	1.19711	2.62636	3.2589	2.23799	3.14512	2.51065
ENSRNOG00000009211	C3ar1	4	155684029	155690869	-	2023	protein_coding	complement component 3a receptor 1 [Source:RGD Symbol;Acc:620537]	7tm_1	0.0597483	0.117472	0	0.267037	0.130951	1.23729	1.51508	0.714339	1.74915	0.750348
ENSRNOG00000009425	Fgf7	3	118317761	118366872	+	693	protein_coding	fibroblast growth factor 7 [Source:RGD Symbol;Acc:61805]	-	0.0872084	0.514385	0.217365	0	0.191135	1.90099	2.25312	1.5413	1.91479	2.43379
ENSRNOG00000010522	Tlr4	5	82587420	82601052	+	3341	protein_coding	toll-like receptor 4 [Source:RGD Symbol;Acc:3870]	TIR	0.235157	0.480128	0.360692	0.277188	0.495573	1.00549	1.02125	0.432538	1.10877	0.824545
ENSRNOG00000010906	Ccl5	10	70739800	70744315	-	545	protein_coding	chemokine (C-C motif) ligand 5 [Source:RGD Symbol;Acc:69069]	-	31.6039	21.6933	1.79655	12.0363	22.8457	55.9586	59.9524	59.2569	83.5936	59.5215
ENSRNOG00000011796	C1r	4	157125998	157136829	+	2770	protein_coding	complement component 1, r subcomponent [Source:RGD Symbol;Acc:1309091]	Trypsin	4.82174	9.05113	4.32325	3.14824	5.76211	32.7444	30.4391	12.8837	26.487	20.5601
ENSRNOG00000011971	C1s	4	157143592	157155609	-	3018	protein_coding	complement component 1, s subcomponent [Source:RGD Symbol;Acc:619983]	Trypsin	3.24405	8.83888	3.41896	2.73611	4.27917	36.5794	27.4205	11.825	26.2707	16.7097
ENSRNOG00000011984	Cxcl14	17	9109731	9117750	+	1612	protein_coding	chemokine (C-X-C motif) ligand 14 [Source:RGD Symbol;Acc:1307406]	-	3.86157	6.48661	1.72874	2.0586	9.44945	32.4034	32.108	35.7808	43.5593	32.679
ENSRNOG00000012172	Spi1	3	79918969	79938301	+	1978	protein_coding	Spi-1 proto-oncogene [Source:RGD Symbol;Acc:1359607]	Ets	0.702738	3.03365	0.418851	0.507209	1.67412	7.05979	4.70711	2.7953	4.75187	2.50122
ENSRNOG00000012749	C1qb	5	155246447	155252003	-	1083	protein_coding	complement component 1, q subcomponent, B chain [Source:RGD Symbol;Acc:2229]	Collagen	4.29689	19.4747	3.40769	4.06178	9.84558	58.8139	61.1943	32.7207	47.8358	34.9886
ENSRNOG00000012779	Msr1	16	56813791	56900052	-	5876	protein_coding	macrophage scavenger receptor 1 [Source:RGD Symbol;Acc:1564316]	SRCR	0.123422	0.161774	0.128177	0.0131337	0.236691	1.28913	1.05307	0.342169	0.912708	0.650612
ENSRNOG00000012804	C1qc	5	155255005	155258392	-	1090	protein_coding	complement component 1, q subcomponent, C chain [Source:RGD Symbol;Acc:1306828]	Collagen	6.98612	23.165	5.59695	5.09772	16.3444	63.3311	72.1551	33.4905	56.8112	29.7608
ENSRNOG00000012807	C1qa	5	155261250	155264143	-	1048	protein_coding	complement component 1, q subcomponent, A chain [Source:RGD Symbol;Acc:1306716]	Collagen	9.97646	17.3472	5.10258	5.81749	10.364	61.5324	69.9149	35.3723	50.6996	32.08
ENSRNOG00000013589	Cxcl12	4	149261044	149273891	+	5423	protein_coding	chemokine (C-X-C motif) ligand 12 [Source:RGD Symbol;Acc:3651]	-	1.50448	1.62141	1.24996	1.72193	1.72196	6.19459	7.02749	3.27883	8.92094	4.44746
ENSRNOG00000013872	P2ry14	2	149331948	149347796	-	1730	protein_coding	P2Y purinoceptor 14 [Source:RefSeq peptide;Acc:NP_598261]	7tm_1	0.454139	0.892889	0.827181	0.312264	0.84221	1.33261	1.50425	1.12587	1.82167	1.91735
ENSRNOG00000013963	Il6st	2	44289393	44314944	+	3112	protein_coding	interleukin 6 signal transducer [Source:RGD Symbol;Acc:2903]	fn3	4.29185	8.66735	3.75133	5.05895	5.53322	14.52	15.6469	7.28853	17.7132	9.75549
ENSRNOG00000014385	Wnt2b	2	207440886	207455258	-	1774	protein_coding	wingless-type MMTV integration site family, member 2B [Source:RGD Symbol;Acc:69346]	wnt	0.374741	1.77498	0.339648	0.609037	0.485326	4.30712	5.118	1.38129	3.77115	4.31003
ENSRNOG00000014504	Il1r1	9	46962288	47036670	+	3951	protein_coding	interleukin 1 receptor, type I [Source:RGD Symbol;Acc:2892]	TIR	0.290629	0.631557	0.285941	0.332056	0.536398	1.58379	2.72245	1.08137	2.15504	1.5937
ENSRNOG00000014835	Il1rl1	9	47134034	47182170	+	3548	protein_coding	interleukin 1 receptor-like 1 [Source:RGD Symbol;Acc:2894]	TIR	0.051101	0.217686	0.063684	0.0217513	0.242663	1.54091	1.41805	1.06253	0.654497	1.41027
ENSRNOG00000014956	Slc11a1	9	81655629	81666706	+	2955	protein_coding	solute carrier family 11 (proton-coupled divalent metal ion transporter), member 1 [Source:RGD Symbol;Acc:1601463]	-	0.286327	0.502635	0.152928	0.182814	0.537895	1.80555	3.44437	1.50964	1.53426	0.875176
ENSRNOG00000015078	Ifitm3	1	213810696	213811901	-	700	protein_coding	interferon induced transmembrane protein 3 [Source:RGD Symbol;Acc:1595844]	-	15.2815	24.8679	21.4115	14.7733	16.4625	48.8373	51.1384	31.5949	53.9467	42.9685
ENSRNOG00000016112	Cd274	1	247519939	247537943	+	1941	protein_coding	CD274 molecule [Source:RGD Symbol;Acc:1566211]	V-set	0.591589	1.74469	0.698457	0.795196	1.29659	2.51124	2.05579	1.45666	2.99093	1.79581
ENSRNOG00000016366	Colec12	18	867048	1052606	+	2887	protein_coding	collectin sub-family member 12 [Source:RGD Symbol;Acc:735039]	Lectin_C	1.42349	1.72863	1.51312	1.4435	1.46817	5.61268	5.48856	2.21986	4.51968	3.85579
ENSRNOG00000016488	Pltp	3	161304469	161322289	-	2025	protein_coding	phospholipid transfer protein [Source:RGD Symbol;Acc:1306695]	-	3.074	3.10993	1.89687	2.13419	3.89194	8.68497	12.1943	4.49899	13.2149	6.08014
ENSRNOG00000016643	Lpcat2	19	15469303	15540773	-	3293	protein_coding	lysophosphatidylcholine acyltransferase 2 [Source:RGD Symbol;Acc:2325051]	Acyltransferase	0.256938	0.505169	0.457437	0.351535	0.422349	1.16016	1.26443	0.438842	1.54468	1.34875
ENSRNOG00000016690	Idi1	17	57976268	57984036	-	2811	protein_coding	isopentenyl-diphosphate delta isomerase 1 [Source:RGD Symbol;Acc:621835]	NUDIX	19.5002	33.3093	45.0669	34.0432	31.1233	21.3471	14.4627	13.4111	9.30342	17.7002
ENSRNOG00000017469	Anxa1	1	237893966	237910012	-	1415	protein_coding	annexin A1 [Source:RGD Symbol;Acc:2118]	-	3.07516	5.41631	2.07587	1.96343	2.43383	12.0101	10.2173	5.1952	11.9566	8.6218
ENSRNOG00000018126	Abca1	5	69857771	69983015	-	10339	protein_coding	ATP-binding cassette, subfamily A (ABC1), member 1 [Source:RGD Symbol;Acc:631344]	ABC_tran	0.239661	0.609112	0.335098	0.529968	0.646974	1.12766	1.41513	0.625938	1.21927	0.821095
ENSRNOG00000018251	Mrc1	17	81352700	81433743	+	5233	protein_coding	mannose receptor, C type 1 [Source:RGD Symbol;Acc:1309353]	Lectin_C	1.22418	1.37374	1.02188	1.50425	1.34153	3.1594	4.96193	1.86103	2.97948	1.92308
ENSRNOG00000018414	Csf1r	18	56414488	56458300	+	3982	protein_coding	colony stimulating factor 1 receptor [Source:RGD Symbol;Acc:2425]	ig	0.925807	4.28204	0.775489	1.22098	2.97712	14.4575	14.8569	5.8539	14.4541	7.68055
ENSRNOG00000019330	Procr	3	151285249	151289595	+	1470	protein_coding	protein C receptor, endothelial [Source:RGD Symbol;Acc:1305991]	-	0.822251	0.808319	0.25618	0.524991	1.08128	2.68854	3.89469	1.58146	2.48238	1.98875
ENSRNOG00000019354	Ptch1	17	1029048	1093873	-	7515	protein_coding	patched 1 [Source:RGD Symbol;Acc:621425]	-	2.26784	2.93302	2.59576	2.61867	3.35768	5.18013	6.70261	5.00807	9.78509	6.06718
ENSRNOG00000019728	Itgam	1	199495298	199623960	+	7433	protein_coding	integrin, alpha M [Source:RGD Symbol;Acc:2926]	VWA	0.374012	0.727356	0.25332	0.404921	0.641523	2.12681	2.37296	0.963636	2.12737	1.26313
ENSRNOG00000020563	Cma1	15	34601037	34603819	-	981	protein_coding	chymase 1, mast cell [Source:RGD Symbol;Acc:2365]	Trypsin	0.369636	1.02956	0	0.236005	0.675111	6.31162	6.24873	1.28095	3.15618	1.49004
ENSRNOG00000020652	Tgfb1	1	82480195	82497199	+	2140	protein_coding	transforming growth factor, beta 1 [Source:RGD Symbol;Acc:69051]	TGFb_propeptide	3.41714	7.35702	2.0765	2.66862	3.18763	12.0658	9.6744	6.45924	10.3861	7.25087
ENSRNOG00000020679	Icam1	8	22035256	22047059	+	2643	protein_coding	intercellular adhesion molecule 1 [Source:RGD Symbol;Acc:2857]	-	0.937515	3.3943	0.740916	0.525587	0.751741	5.58256	5.09816	2.02066	3.87005	2.78656
ENSRNOG00000020716	Axl	1	82549420	82580761	-	4335	protein_coding	Axl receptor tyrosine kinase [Source:RGD Symbol;Acc:620028]	Pkinase_Tyr	1.49172	2.79583	1.25094	1.38859	2.85691	8.15957	11.0057	5.81203	10.3054	6.88653
ENSRNOG00000020845	Tyrobp	1	88875375	88879303	+	603	protein_coding	Tyro protein tyrosine kinase binding protein [Source:RGD Symbol;Acc:1303081]	-	3.20719	7.19243	1.74865	1.66378	4.94241	16.3854	11.988	6.04343	14.5788	7.83171
ENSRNOG00000021100	Tnfaip8l2	2	196309790	196323881	-	1385	protein_coding	tumor necrosis factor, alpha-induced protein 8-like 2 [Source:RGD Symbol;Acc:1310519]	-	3.22904	5.19046	1.74018	1.44875	2.53437	8.13259	6.30495	9.79888	9.06188	5.15524
ENSRNOG00000021199	Fcgr1a	2	198430530	198458041	-	1510	protein_coding	Fc fragment of IgG, high affinity Ia, receptor (CD64) [Source:RGD Symbol;Acc:1309912]	ig	0.360211	1.06232	0.498788	0.102217	1.00878	2.35559	2.45108	1.53956	2.56309	1.48929
ENSRNOG00000021243	Siglec1	3	123612067	123631109	-	7183	protein_coding	sialic acid binding Ig-like lectin 1, sialoadhesin [Source:RGD Symbol;Acc:1311953]	I-set	0.0841368	0.181965	0.0733981	0.171903	0.359586	0.6144	1.11104	0.533576	0.977552	0.336556
ENSRNOG00000022067	Tlr5	13	101381510	101385764	+	4255	protein_coding	toll-like receptor 5 [Source:RGD Symbol;Acc:631351]	TIR	0.355085	1.28457	0.584127	0.870585	1.21406	2.86388	4.30838	0.959812	3.80724	2.18011
ENSRNOG00000022839	Ifit3	1	252906234	252911373	+	2036	protein_coding	interferon-induced protein with tetratricopeptide repeats 3 [Source:RGD Symbol;Acc:1359681]	-	1.57322	2.59706	1.29474	3.14608	1.49632	8.70276	8.43594	4.56727	4.3721	4.58379
ENSRNOG00000023209	Slamf7	13	90058127	90075144	-	1492	protein_coding	SLAM family member 7 [Source:RGD Symbol;Acc:1560190]	-	0.364557	1.87154	0	0.672425	0.799002	6.26905	6.35667	2.61093	5.59565	3.91886
ENSRNOG00000024705	Rarres2	4	78205812	78208767	-	678	protein_coding	retinoic acid receptor responder (tazarotene induced) 2 [Source:RGD Symbol;Acc:1309874]	-	5.34827	2.80408	3.4437	2.16269	3.8096	7.18926	9.72366	5.56025	8.64407	7.4629
ENSRNOG00000025120	Gli1	7	70620766	70630338	-	3903	protein_coding	GLI family zinc finger 1 [Source:RGD Symbol;Acc:621673]	-	0.263234	0.243552	0.13508	0.177956	0.610869	0.590679	1.11126	0.724413	1.04828	0.979502
ENSRNOG00000025811	Cfp	X	1311121	1316682	+	1478	protein_coding	complement factor properdin [Source:RGD Symbol;Acc:1594557]	TSP_1	5.27481	7.23549	5.19779	5.587	4.12247	12.8351	15.5335	9.69243	15.2252	10.6127
ENSRNOG00000030715	Cfh	13	56978607	57080622	-	4880	protein_coding	complement factor H [Source:RGD Symbol;Acc:620428]	Sushi	0.309608	0.596549	0.432147	0.458614	0.515713	2.48359	3.68549	1.40339	4.55458	1.76265
ENSRNOG00000030729	C4b	20	4302344	4316715	-	5317	protein_coding	complement component 4B (Chido blood group) [Source:RGD Symbol;Acc:1591983]	A2M_comp	0.522857	1.36321	0.24081	0.391892	0.411047	5.01731	6.59114	1.13443	7.05026	3.26728
ENSRNOG00000031743	Gbp2	2	248276709	248293784	+	2481	protein_coding	guanylate binding protein 2, interferon-inducible [Source:RGD Symbol;Acc:621810]	-	1.60771	3.97513	1.39645	1.30645	2.53595	9.6109	7.97176	3.74807	7.46552	4.28282
ENSRNOG00000032368	Tlr11	15	27177900	27182339	+	3219	protein_coding	toll-like receptor 11 [Source:RGD Symbol;Acc:1564460]	-	0.112648	0.387586	0.0233976	0	0.144019	1.80071	0.862333	0.624599	0.790094	1.18763
ENSRNOG00000036604	Ifit2	1	252894663	252900726	+	3409	protein_coding	interferon-induced protein with tetratricopeptide repeats 2 [Source:RGD Symbol;Acc:1307804]	-	1.24097	1.5685	1.23724	3.03352	1.5542	7.67089	7.02309	4.88418	5.69275	4.15593
ENSRNOG00000036703	Itgax	1	199555722	199576932	+	4673	protein_coding	integrin, alpha X [Source:RGD Symbol;Acc:1561123]	VWA	0.323323	0.711971	0.25788	0.231207	0.637765	1.80425	1.4603	0.927739	2.54381	1.45574
ENSRNOG00000038722	Tlr10	14	45062662	45081991	+	2349	protein_coding	toll-like receptor 10 [Source:RGD Symbol;Acc:1311569]	TIR	0.257282	1.18873	0.0641269	0.0985616	0.676663	2.13114	1.87105	0.909428	2.40082	1.10096
ENSRNOG00000038835	Cd86	11	67082193	67118795	+	1855	protein_coding	CD86 molecule [Source:RGD Symbol;Acc:628714]	-	0.488696	1.7295	0.365419	0.499237	0.749755	3.5509	1.74582	1.89678	1.96717	2.4246
ENSRNOG00000039048	Cd200r1	11	60848131	60882379	-	2526	protein_coding	CD200 receptor 1 [Source:RGD Symbol;Acc:61837]	V-set	0.741686	0.917279	0.566517	0.702691	1.07497	2.11219	1.41943	1.69141	1.33518	2.00311
ENSRNOG00000040108	Cd36	4	14001761	14249718	+	8859	protein_coding	CD36 molecule (thrombospondin receptor) [Source:RGD Symbol;Acc:2301]	-	11.2425	11.7026	3.53673	6.90809	13.1649	17.0788	18.4542	20.0783	24.3338	14.4692
ENSRNOG00000045829	Thbs1	3	109862117	109873466	+	3655	protein_coding	thrombospondin 1 [Source:RGD Symbol;Acc:1588455]	TSP_C	3.57156	5.13653	8.20141	5.82762	6.59565	10.02	23.4169	8.78428	13.4782	9.75207
ENSRNOG00000045992	Tlr8	X	28539158	28562803	+	3381	protein_coding	toll-like receptor 8 [Source:RGD Symbol;Acc:1590327]	TIR	0.03575	0.298727	0	0.114129	0.195884	1.44168	1.67624	0.483171	1.88059	0.61525
ENSRNOG00000046829	Kdr	14	34727623	34787183	+	6334	protein_coding	kinase insert domain receptor [Source:RGD Symbol;Acc:2965]	Pkinase_Tyr	0.486613	0.7879	0.249709	0.499546	0.920129	4.02453	3.85291	2.34103	3.96296	3.15985
ENSRNOG00000047300	Bdkrb2	6	129399468	129429676	+	4127	protein_coding	bradykinin receptor B2 [Source:RGD Symbol;Acc:2201]	7tm_1	0.761484	0.647811	0.492745	0.448793	0.930759	1.89931	3.61526	2.55769	4.43441	3.74622
ENSRNOG00000047800	C5ar1	1	78186776	78195328	-	1950	protein_coding	complement component 5a receptor 1 [Source:RGD Symbol;Acc:70553]	7tm_1	0.185955	0.548413	0.347617	0.277034	0.475486	1.6214	2.07596	1.06329	1.5878	0.864931
ENSRNOG00000048043	F2r	2	26118760	26135340	-	3422	protein_coding	coagulation factor II (thrombin) receptor [Source:RGD Symbol;Acc:2586]	7tm_1	3.14363	3.6633	2.70719	2.5484	5.7674	7.93048	10.0214	6.35285	9.4034	8.32957
ENSRNOG00000048186	F2rl3	16	18814622	18819833	-	4912	protein_coding	coagulation factor II (thrombin) receptor-like 3 [Source:RGD Symbol;Acc:620872]	7tm_1	0	0.108856	0.0459998	0.0471338	0.188762	0.777771	1.30683	0.767477	1.14811	0.858416
ENSRNOG00000048723	Pros1	7	1206648	1288134	+	3242	protein_coding	protein S (alpha) [Source:RGD Symbol;Acc:620971]	EGF_CA	2.34882	2.80381	2.90396	1.59489	2.69653	8.24889	7.15296	4.14737	7.31621	6.3816
ENSRNOG00000051690	Clec9a	4	163174487	163189530	+	3240	protein_coding	C-type lectin domain family 9 member A [Source:UniProtKB/Swiss-Prot;Acc:D4AD02]	Lectin_C	0.149223	0.825159	0.11623	0.166733	0.654107	2.68356	2.37389	1.10536	1.96243	1.61374
ENSRNOG00000054217	Runx3	5	153507093	153531137	+	1230	protein_coding	runt-related transcription factor 3 [Source:RGD Symbol;Acc:620082]	-	0.786152	2.02868	0.3674	0.752915	1.3461	2.89182	3.00905	1.48138	2.69705	2.3768
ENSRNOG00000055962	Bgn	X	157319046	157331204	-	2426	protein_coding	Biglycan [Source:UniProtKB/Swiss-Prot;Acc:P47853]	-	4.11041	8.10601	4.03595	4.77167	8.08062	26.8255	30.7029	10.9552	26.5736	23.29
ENSRNOG00000056585	Fscn1	12	13656554	13668515	-	1479	protein_coding	fascin homolog 1, actin bundling protein (Strongylocentrotus purpuratus) [Source:MGI Symbol;Acc:MGI:1352745]	-	0.326899	1.2051	0.305546	0.104359	0.358233	2.13774	1.68134	0.807157	1.60747	0.9123
ENSRNOG00000057058	Cd300a	10	103438303	103450947	+	979	protein_coding	Cd300a molecule [Source:RGD Symbol;Acc:1583719]	-	0.802514	2.36675	0.30773	0.551804	2.43536	6.18995	7.4429	3.14475	5.30869	4.70897
ENSRNOG00000059618	Scarf1	10	63662986	63670639	+	1359	protein_coding	scavenger receptor class F, member 1 [Source:MGI Symbol;Acc:MGI:2449455]	-	0.622587	0.612038	0.443367	0.454297	0.682264	1.84182	2.04257	1.57193	2.0342	1.61339
ENSRNOG00000059900	Bst2	16	19938784	19942353	-	837	protein_coding	bone marrow stromal cell antigen 2 [Source:RGD Symbol;Acc:727849]	-	4.90993	6.1044	5.57904	10.3267	4.9058	15.6607	12.1602	11.4852	13.938	11.1501
ENSRNOG00000061070	Irf4	17	34886739	34905117	-	4812	protein_coding	Interferon regulatory factor 4 (Predicted); Protein Irf4 [Source:UniProtKB/TrEMBL;Acc:D3ZEX6]	IRF	0.226068	2.01248	0.203475	0.112264	0.56429	4.09287	3.0165	1.03151	2.3899	2.16143
ENSRNOG00000061379	C7	2	54709138	54777729	-	2538	protein_coding	complement component 7 [Source:MGI Symbol;Acc:MGI:88235]	Sushi	3.64327	5.22015	4.45136	4.95639	4.17515	25.0448	37.8699	7.40205	48.6015	19.9585
ENSRNOG00000061403	Tlr13	X	77212458	77234046	+	4047	processed_transcript	-	-	0.194134	1.11571	0.148885	0.228832	0.621862	1.69271	1.57186	0.791789	1.6121	0.944649

## Sheet: Table S5
Supplemental Table 5. Differential metabolites in the duodenum (original peak intensity)
Metabo_ID	Metabolite name	Formula	INCHIKEY	Adduct type	Average Rt(min)	Average Mz	Reference m/z	Total score	p.value	log2(FC)	p(corr)	VIP	VIP-cvSE	A1	A2	A3	A4	A5	B1	B2	B3	B4	B5
60311	Glycolithocholic acid	C26H43NO4	XBSQTYHEGZTYJE-UHFFFAOYSA-N	[M+H]+	13.923	434.326	434.327	84.9	0.0079365	-4.5347	0.9076	1.77723	0.681614	410	203	94	210	1045	11247	5044	3718	21438	4030
72690	Taurolithocholate	C26H45NO5S	QBYUNVOYXHFVKC-GBURMNQMSA-N	[M+H]+	15.999	484.307	484.309	86.2	0.0079365	-4.1521	0.919685	1.72541	0.521702	83	178	70	353	482	5390	2567	1828	7286	3659
24353	Decanoyl-L-carnitine	[C17H34NO4]+	LZOSYCMHQXPBFU-BMSJAHLVSA-O	[M+H]+	32.401	319.263	319.268	80.8	0.0079365	-3.8696	0.780193	1.5217	0.780384	1930	2831	8746	14893	32193	38122	43990	53260	499526	250801
25117	Sphingosine	C18H37NO2	WWUZIQQURGPMPG-CCEZHUSRSA-N	[M+Na]+	23.322	322.274	322.272	84.9	0.015873	-3.5476	0.856191	1.82482	0.320646	1720	5766	4149	4236	106703	214631	303419	288794	532910	93483
64527	Glycodeoxycholic acid	C26H43NO5	WVULKSPCQVQLCU-XMPMLJJQSA-N	[M+H]+	12.913	450.323	450.321	92.7	0.015873	-3.2634	0.711784	1.72163	0.850029	333	1055	50955	88400	24162	422847	174422	70100	668581	247510
36182	Arachidonyl Ethanolamide	C22H37NO2	LGEQQWMQCRIYKG-DOFZRALJSA-N	[M+H]+	28.849	348.291	348.29	80.1	0.015873	-3.1811	0.78726	2.03818	0.702962	51	11	913	265	14351	32692	42276	32551	22144	11745
374	Tyramine	C8H11NO	DZGWFCGJZKJUFP-UHFFFAOYSA-N	[M+H]+	19.662	121.064	121.06	88.2	0.0079365	-3.138	0.847719	1.37772	0.667561	104	60	139	172	297	378	825	798	1446	3349
20850	C17 Sphingosine	C17H35NO2	RBEJCQPPFCKTRZ-LHMZYYNSSA-N	[M+Na]+	17.323	308.257	308.257	85.4	0.0079365	-2.8865	0.834593	1.55148	0.509826	50	65	102	262	1068	1465	1763	1260	2520	4432
29548	Taurocholic acid	C26H45NO7S	WBWWGRHZICKQGZ-HZAMXZRMSA-N	[M-H]-	10.834	514.287	514.285	85.6	0.015873	-2.6946	0.817609	2.06817	1.75406	7960	20480	2705	14670	14348	34361	143810	19855	74068	117380
885	Benzyl sulfate	C7H8O4S	CZNJCCVKDVCRKF-UHFFFAOYSA-N	[M-H]-	7.717	187.006	187.007	80.2	0.0079365	-2.6544	0.891483	2.16612	0.948732	352	142	123	432	520	1921	1744	3171	2406	636
12399	Myristoyl Ethanolamide	C16H33NO2	JHIXEZNTXMFXEK-UHFFFAOYSA-N	[M+H]+	15.393	272.259	272.258	82.1	0.031746	-2.6489	0.802144	1.96543	0.390493	28	57	467	116	13182	20550	13082	11493	14557	27186
25708	Sphinganine	C18H39NO2	OTKJDMGTUTTYMP-ZWKOTPCHSA-N	[M+Na]+	27.581	324.291	324.288	84.1	0.031746	-2.6191	0.733849	1.47239	0.735681	710	1020	3572	926	28409	24758	31989	29240	119969	6848
8	3-Hydroxybutyric acid	C4H8O3	WHBMMWSBFZVSSR-UHFFFAOYSA-N	[M-H]-	2.944	103.039	103.04	93.3	0.0079365	-2.4638	0.863065	2.00714	0.853309	1051	2189	704	1055	1825	4452	4733	6511	18003	3946
76412	Taurodeoxycholate	C26H45NO6S	AWDRATDZQPNJFN-VAYUFCLWSA-N	[M+H]+	12.031	500.303	500.304	89.6	0.0079365	-2.4341	0.74354	1.34595	0.765151	1737	40164	17790	27007	44203	149793	74742	72307	186716	223853
50488	Palmitoylcarnitine	C23H45NO4	XOMRRQXKHMYMOC-NRFANRHFSA-N	[M+H]+	13.896	400.342	400.342	90	0.031746	-2.3234	0.695964	1.42231	0.726233	44	35	188	144	1780	2312	566	449	4875	2764
74720	Tricaprylin	C27H50O6	VLPFTAMPNXLGLX-UHFFFAOYSA-N	[M+Na]+	43.168	493.352	493.351	84	0.015873	-1.9307	0.733641	1.16715	0.352746	245	230	181	132	1281	1809	1691	1916	2114	358
24088	Phytosphingosine	C18H39NO3	AERBNCYCJBRYDG-UHFFFAOYSA-N	[M+H]+	12.737	318.302	318.299	85.8	0.031746	-1.5397	0.568708	1.50857	1.17262	13	217	9054	4240	14698	17693	15589	9162	10845	28764
7272	N,N-Dimethyltetradecylamine	C16H35N	LAWOZCWGWDVVSG-UHFFFAOYSA-N	[M+H]+	12.212	242.285	242.284	86.1	0.031746	-1.0735	0.583451	1.05154	0.936104	52	197	883	1066	1512	1362	1737	1692	1598	1419
26133	7-Sulfocholic acid	C24H40O8S	RRVLNNMINXAIKC-OELDTZBJSA-N	[M-H]-	11.877	487.24	487.237	81	0.031746	1.2351	-0.583786	1.20692	0.853384	5134	12225	5102	13458	9959	2560	3269	4395	7950	1315
5350	FA 18:2+O	C18H30O3	HKSDVVJONLXYKL-UHFFFAOYSA-N	[M-H]-	14.368	293.212	293.212	86.2	0.015873	1.4516	-0.673835	1.34276	0.815881	3145	7704	2005	2414	8420	1702	1759	1696	2136	1368
5970	Eicosapentaenoic acid	C20H30O2	JAZBEHYOTPTENJ-JLNKQSITSA-N	[M-H]-	21.931	301.218	301.217	86.7	0.031746	1.4647	-0.632612	1.43887	0.62014	33036	33740	12754	46245	53123	14281	6958	5667	30807	7102
5467	9-HODE	C18H32O3	NPDSHTNEKLQQIJ-ZJHFMPGASA-N	[M-H]-	14.25	295.229	295.228	86.7	0.031746	1.4741	-0.635786	1.3677	0.660615	2906	5098	1409	2358	8064	1396	1160	1147	2407	1030
3964	gamma-Linolenic acid	C18H30O2	VZCCETWTMQHEPK-QNEBEIHSSA-N	[M-H]-	22.847	277.215	277.218	83.4	0.031746	1.5728	-0.714325	1.74524	0.519838	2615	5206	1732	1333	3581	1068	552	319	2543	381
4125	Linoleic acid	C18H32O2	OYHQOLUKZRVURQ-HZJYTTRNSA-N	[M-H]-	28.492	279.234	279.233	85.9	0.031746	1.8173	-0.725554	1.70804	0.984868	18272	25177	5425	3869	7645	3644	2588	1664	7341	1898
16342	Cholic acid	C24H40O5	BHQCQFFYRZLCQQ-OELDTZBJSA-N	[M-H]-	11.542	407.281	407.279	86.1	0.015873	2.1093	-0.727281	1.56456	0.695135	141718	222582	84724	316226	467699	56790	52961	46178	88277	41545
7230	FA 18:2+2O	C18H32O4	JGUNZIWGNMQSBM-UHFFFAOYSA-N	[M-H]-	14.97	311.224	311.222	86.8	0.031746	2.1872	-0.605584	1.81575	0.955102	13782	16503	1783	6972	34380	1370	887	1246	10931	1687
24757	LPE(18:2/0:0)	C23H44NO7P	DBHKHNGBVGWQJE-UHFFFAOYSA-N	[M-H]-	17.96	476.277	476.278	81.4	0.015873	2.1901	-0.714732	1.84908	1.12648	184	1085	396	413	765	156	21	105	291	50
47714	7-Ketolithocholic acid	C24H38O4	DXOCDBGWDZAYRQ-AURDAFMXSA-N	[M+H]+	11.81	391.28	391.284	90.4	0.0079365	2.3427	-0.869301	1.20461	0.285325	79689	62806	26753	52337	18444	11716	6091	10509	12261	6744
12818	Lithocholic acid	C24H40O3	SMEROWZSTRWXGI-HVATVPOCSA-N	[M-H]-	17.162	375.293	375.291	85.2	0.036145	2.6323	-0.706611	1.71976	1.69362	6	16	31	22	80	10	7	3	2	3
22300	Andrastin C	C27H38O6	LBBHTACWNVOYKN-SNQWNFAUSA-N	[M-H]-	12.457	457.259	457.26	84.6	0.031746	2.7949	-0.610186	1.72816	1.11855	1565	2977	295	1304	8086	164	236	714	760	176
6227	Arachidonic acid	C20H32O2	YZXBAPSDXZZRGB-DOFZRALJSA-N	[M-H]-	25.09	303.235	303.232	91.7	0.015873	2.9165	-0.75976	1.85219	1.4423	3884	2841	797	280	239	233	169	194	243	226
2256	Biotin	C10H16N2O3S	YBJHBAHKTGYVGT-ZKWXMUAHSA-N	[M-H]-	8.345	243.078	243.081	80.7	0.0079365	3.0337	-0.814682	1.96795	1.25286	4343	16572	3586	16922	11928	950	1105	1253	1387	1820
51910	6,7-Diketolithocholic acid	C24H36O5	FRIRHJVKXFYECW-ZTERCDMUSA-N	[M+H]+	11.785	405.264	405.264	91.5	0.015873	3.2427	-0.757857	1.40765	0.770369	12844	11118	2199	1246	5949	117	1411	960	926	110
16085	3-Oxocholic acid	C24H38O5	OEKUSRBIIZNLHZ-YXRVOZSUSA-N	[M-H]-	12.108	405.263	405.265	86.1	0.0079365	3.2728	-0.896123	2.42379	0.78745	239189	211125	146091	133058	326096	11587	12767	25144	51858	7857
14471	Murocholic acid	C24H40O4	DGABKXLVXPYZII-PLYQRAMGSA-N	[M-H]-	14.804	391.285	391.285	86.1	0.0079365	3.6056	-0.847169	2.2784	1.80042	7059	7197	51025	9892	26991	2196	974	1952	2727	544
76396	Taurochenodeoxycholate	C26H45NO6S	BHTRKEVKTKCXOH-BJLOMENOSA-N	[M+H]+	13.394	500.302	500.304	89.2	0.031746	3.6888	-0.623738	1.18421	0.960908	2394	12565	269	939	352	491	189	224	182	195
5608	FA 18:1+1O	C18H34O3	IMYZYCNQZDBZBQ-UHFFFAOYSA-N	[M-H]-	15.334	297.242	297.244	87.3	0.0079365	3.7267	-0.89541	2.45613	0.789145	20806	41051	4946	6308	14982	1369	964	903	2398	1020
82138	LPC(18:1/0:0)	C26H52NO7P	YAMUFBLWGFFICM-UHFFFAOYSA-N	[M+H]+	19.56	522.357	522.356	87.7	0.031746	5.4311	-0.677172	1.58228	0.700492	26831	383020	1558	102087	4023	679	535	913	8852	1016
4333	Oleic acid	C18H34O2	ZQPPMHVWECSIRJ-KTKRTIGZSA-N	[M-H]-	35.695	281.249	281.249	86.1	0.046533	5.6936	-0.750548	2.42113	1.97988	56351	30241	3150	354	574	422	389	285	354	302
71469	LPE(18:1/0:0)	C23H46NO7P	PYVRVRFVLRNJLY-UHFFFAOYSA-N	[M+H]+	19.593	480.309	480.31	89.6	0.031746	5.8551	-0.653617	1.51892	0.884964	159621	389246	3023	2165	12130	5346	936	1166	1704	629
42374	3-Ketocholanic Acid	C24H38O3	KIQFUORWRVZTHT-UHFFFAOYSA-N	[M+H]+	13.837	375.288	375.289	90.3	0.0079365	5.9265	-0.876119	2.02394	1.4067	4992	15854	9659	76124	4308	46	169	1358	226	25
26167	Oleoyl Ethanolamide	C20H39NO2	BOWVQLFMWHZBEF-KTKRTIGZSA-N	[M+H]+	23.965	326.304	326.305	80	0.031746	6.5526	-0.66816	1.87933	1.36798	210	1428	4158	19528	25	42	0.0375	6	21	201
53148	Hyocholic acid	C24H40O5	DKPMWHFRUGMUKF-KWXDGCAGSA-N	[M+H]+	12.475	409.293	409.295	93	0.015873	6.9014	-0.577516	1.47576	1.32568	29340	597	67	80	161	79	63	45	62	4
9518	N,N-Dimethyltetradecylamine-N-oxide	C16H35NO	ONHFWHCMZAJCFB-UHFFFAOYSA-N	[M+H]+	12.131	258.278	258.279	80.2	0.027803	7.1389	-0.737839	2.04581	1.09292	13440	12866	1035	1382	50	0.15	50	102	22	30
58556	Stearoyl-L-Carnitine	C25H49NO4	FNPHNLNTJNMAEE-UHFFFAOYSA-N	[M+H]+	15.487	428.374	428.373	86.9	0.0079365	7.1757	-0.77064	1.92549	0.729784	24995	13809	287	372	297	33	37	21	181	3
79133	LPC(17:0/0:0)	C25H52NO7P	SRRQPVVYXBTRQK-XMMPIXPASA-N	[M+H]+	21.805	510.357	510.355	82	0.0079365	7.32	-0.863773	2.04681	1.15349	302	1524	17498	18603	1539	72	10	11	84	70
18195	Palmitoleoyl Ethanolamide	C18H35NO2	WFRLANWAASSSFV-FPLPWBNLSA-N	[M+H]+	23.13	298.274	298.274	85.2	0.011925	8.0262	-0.856336	2.06619	0.82959	2539	14495	20013	86653	392	126	154	50	50	96
75519	LPC(16:0/0:0)	C24H50NO7P	ASWBNKHCZGQVJV-UHFFFAOYSA-N	[M+H]+	18.631	496.34	496.34	90.9	0.0079365	8.7072	-0.864285	2.33937	1.65101	6750	34772	872627	1013470	421706	4069	597	574	299	82
72242	LPC(15:0/0:0)	C23H48NO7P	RJZVWDTYEWCUAR-JOCHJYFZSA-N	[M+H]+	26.63	482.325	482.324	88.6	0.0079365	8.8795	-0.889541	2.25032	1.08978	31430	74408	1039413	852580	11877	2506	286	361	527	587
27125	Docosahexaenoic acid	C22H32O2	MBMBGCFOFBJSGT-KUBAVDMBSA-N	[M+H]+	22.302	329.248	329.248	85.9	0.0079365	9.5653	-0.855757	2.22232	0.773955	19558	54814	23628	319830	358	92	119	77	168	96
26872	Stearoyl Ethanolamide	C20H41NO2	OTGQIQQTPXJQRG-UHFFFAOYSA-N	[M+H]+	28.408	328.323	328.32	81.7	0.0079365	9.8111	-0.83063	2.3206	1.36288	1709	1400	533839	62648	4066	580	41	17	6	28
65396	LPE(16:0/0:0)	C21H44NO7P	YVYMBNSKXOXSKW-HXUWFJFHSA-N	[M+H]+	18.701	454.294	454.293	89.8	0.0079365	10.422	-0.821578	2.22865	1.04098	10433	56016	85240	918189	381	170	37	77	257	239
82721	LPC(18:0/0:0)	C26H54NO7P	IHNKQIMGVNPMTC-RUZDIDTESA-N	[M+H]+	26.018	524.374	524.371	87.5	0.015873	10.513	-0.804513	2.24588	0.858063	19502	316840	75920	1156781	313	154	103	131	247	439
81681	LPC(18:2/0:0)	C26H50NO7P	SPJFYYJXNPEZDW-UHFFFAOYSA-N	[M+H]+	15.719	520.341	520.341	86	0.036145	11.885	-0.658737	2.05725	1.25555	69007	301498	31	108	136	36	2	6	36	18

## Sheet: Table S6
Supplemental Table 6. Mantel test analysis of multi-omics data
spec	env	Mantel' r	Mantel's p
Innate immune response-related genes	Tyramine	0.0457026	0.346
Innate immune response-related genes	N,N-Dimethyltetradecylamine	0.209914	0.119
Innate immune response-related genes	N,N-Dimethyltetradecylamine-N-oxide	0.0248388	0.309
Innate immune response-related genes	Myristoyl Ethanolamide	0.396459	0.035
Innate immune response-related genes	Palmitoleoyl Ethanolamide	0.212762	0.079
Innate immune response-related genes	C17 Sphingosine	0.266785	0.038
Innate immune response-related genes	Phytosphingosine	0.0440218	0.36
Innate immune response-related genes	Decanoyl-L-carnitine	0.0956797	0.227
Innate immune response-related genes	Sphingosine	0.439001	0.01
Innate immune response-related genes	Sphinganine	0.150095	0.14
Innate immune response-related genes	Oleoyl Ethanolamide	0.199043	0.099
Innate immune response-related genes	Stearoyl Ethanolamide	0.278768	0.002
Innate immune response-related genes	Docosahexaenoic acid	0.155844	0.125
Innate immune response-related genes	Arachidonyl Ethanolamide	0.503001	0.018
Innate immune response-related genes	3-Ketocholanic acid	0.196069	0.122
Innate immune response-related genes	7-Ketolithocholic acid	0.326293	0.049
Innate immune response-related genes	Palmitoylcarnitine	0.163285	0.117
Innate immune response-related genes	6,7-Diketolithocholic acid	0.0878003	0.221
Innate immune response-related genes	Hyocholic acid	0.0624295	0.25
Innate immune response-related genes	Stearoyl-l-carnitine	0.0166784	0.394
Innate immune response-related genes	Glycolithocholic acid	0.353391	0.015
Innate immune response-related genes	Glycodeoxycholic acid	0.328404	0.03
Innate immune response-related genes	LPE(16:0/0:0)	0.153375	0.114
Innate immune response-related genes	LPE(18:1/0:0)	-0.104248	0.754
Innate immune response-related genes	LPC(15:0/0:0)	0.418746	0.003
Innate immune response-related genes	Taurolithocholate	0.543243	0.006
Innate immune response-related genes	Tricaprylin	0.408923	0.033
Innate immune response-related genes	LPC(16:0/0:0)	0.462504	0.01
Innate immune response-related genes	Taurochenodeoxycholate	-0.121453	0.714
Innate immune response-related genes	Taurodeoxycholate	0.422917	0.02
Innate immune response-related genes	LPC(17:0/0:0)	0.427572	0.006
Innate immune response-related genes	LPC(18:2/0:0)	-0.12719	0.796
Innate immune response-related genes	LPC(18:1/0:0)	-0.101145	0.71
Innate immune response-related genes	LPC(18:0/0:0)	0.125878	0.161
Innate immune response-related genes	3-Hydroxybutyric acid	0.278105	0.02
Innate immune response-related genes	Benzyl sulfate	0.368055	0.033
Innate immune response-related genes	Biotin	0.251067	0.068
Innate immune response-related genes	gamma-Linolenic acid	-0.0692122	0.646
Innate immune response-related genes	Linoleic acid	-0.0690747	0.658
Innate immune response-related genes	Oleic acid	0.02759	0.347
Innate immune response-related genes	FA 18:2+O	-0.0293602	0.494
Innate immune response-related genes	9-HODE	-0.0483531	0.611
Innate immune response-related genes	FA 18:1+1O	0.0534943	0.309
Innate immune response-related genes	Eicosapentaenoic acid	0.13074	0.167
Innate immune response-related genes	Arachidonic acid	0.0478403	0.291
Innate immune response-related genes	FA 18:2+2O	-0.0333528	0.577
Innate immune response-related genes	Lithocholic acid	0.0940658	0.2
Innate immune response-related genes	Murocholic acid	0.378321	0.006
Innate immune response-related genes	3-Oxocholic acid	0.478717	0.018
Innate immune response-related genes	Cholic acid	0.156284	0.12
Innate immune response-related genes	Andrastin C	-0.0253876	0.582
Innate immune response-related genes	LPE(18:2/0:0)	0.0225297	0.36
Innate immune response-related genes	7-Sulfocholic acid	0.0945127	0.186
Innate immune response-related genes	Taurocholic acid	0.322788	0.048
Microbial 16S OTUs	Tyramine	-0.28806	0.89
Microbial 16S OTUs	N,N-Dimethyltetradecylamine	0.136725	0.24
Microbial 16S OTUs	N,N-Dimethyltetradecylamine-N-oxide	0.0833059	0.361
Microbial 16S OTUs	Myristoyl Ethanolamide	-0.0781526	0.649
Microbial 16S OTUs	Palmitoleoyl Ethanolamide	0.0313044	0.357
Microbial 16S OTUs	C17 Sphingosine	-0.239026	0.864
Microbial 16S OTUs	Phytosphingosine	-0.136768	0.715
Microbial 16S OTUs	Decanoyl-L-carnitine	-0.323694	0.94
Microbial 16S OTUs	Sphingosine	-0.178253	0.765
Microbial 16S OTUs	Sphinganine	-0.305556	0.913
Microbial 16S OTUs	Oleoyl Ethanolamide	0.00924773	0.384
Microbial 16S OTUs	Stearoyl Ethanolamide	-0.217185	0.729
Microbial 16S OTUs	Docosahexaenoic acid	0.0326245	0.341
Microbial 16S OTUs	Arachidonyl Ethanolamide	0.309827	0.046
Microbial 16S OTUs	3-Ketocholanic acid	0.0382292	0.335
Microbial 16S OTUs	7-Ketolithocholic acid	0.096078	0.295
Microbial 16S OTUs	Palmitoylcarnitine	-0.249781	0.881
Microbial 16S OTUs	6,7-Diketolithocholic acid	0.0715367	0.333
Microbial 16S OTUs	Hyocholic acid	0.206579	0.257
Microbial 16S OTUs	Stearoyl-l-carnitine	0.147649	0.293
Microbial 16S OTUs	Glycolithocholic acid	-0.183766	0.72
Microbial 16S OTUs	Glycodeoxycholic acid	-0.172017	0.716
Microbial 16S OTUs	LPE(16:0/0:0)	0.0340452	0.358
Microbial 16S OTUs	LPE(18:1/0:0)	0.00920177	0.433
Microbial 16S OTUs	LPC(15:0/0:0)	-0.16288	0.701
Microbial 16S OTUs	Taurolithocholate	-0.115328	0.63
Microbial 16S OTUs	Tricaprylin	-0.0577595	0.65
Microbial 16S OTUs	LPC(16:0/0:0)	-0.111962	0.654
Microbial 16S OTUs	Taurochenodeoxycholate	-0.0267973	0.471
Microbial 16S OTUs	Taurodeoxycholate	-0.170473	0.802
Microbial 16S OTUs	LPC(17:0/0:0)	-0.134332	0.658
Microbial 16S OTUs	LPC(18:2/0:0)	-0.0141667	0.443
Microbial 16S OTUs	LPC(18:1/0:0)	-0.0506789	0.511
Microbial 16S OTUs	LPC(18:0/0:0)	0.021736	0.39
Microbial 16S OTUs	3-Hydroxybutyric acid	-0.328908	0.95
Microbial 16S OTUs	Benzyl sulfate	-0.0804344	0.608
Microbial 16S OTUs	Biotin	0.013028	0.423
Microbial 16S OTUs	gamma-Linolenic acid	-0.111779	0.662
Microbial 16S OTUs	Linoleic acid	0.00855459	0.459
Microbial 16S OTUs	Oleic acid	0.155516	0.277
Microbial 16S OTUs	FA 18:2+O	-0.110144	0.636
Microbial 16S OTUs	9-HODE	-0.0907641	0.575
Microbial 16S OTUs	FA 18:1+1O	-0.00499738	0.448
Microbial 16S OTUs	Eicosapentaenoic acid	0.0186075	0.441
Microbial 16S OTUs	Arachidonic acid	0.142799	0.276
Microbial 16S OTUs	FA 18:2+2O	-0.0589702	0.524
Microbial 16S OTUs	Lithocholic acid	-0.0734136	0.533
Microbial 16S OTUs	Murocholic acid	-0.23959	0.795
Microbial 16S OTUs	3-Oxocholic acid	0.0488837	0.36
Microbial 16S OTUs	Cholic acid	0.0310366	0.425
Microbial 16S OTUs	Andrastin C	-0.051444	0.507
Microbial 16S OTUs	LPE(18:2/0:0)	-0.0277943	0.506
Microbial 16S OTUs	7-Sulfocholic acid	-0.0353195	0.555
Microbial 16S OTUs	Taurocholic acid	0.0965475	0.286
DMAPs-related EC	Tyramine	-0.195664	0.769
DMAPs-related EC	N,N-Dimethyltetradecylamine	0.0543807	0.296
DMAPs-related EC	N,N-Dimethyltetradecylamine-N-oxide	0.00362974	0.321
DMAPs-related EC	Myristoyl Ethanolamide	-0.0913888	0.66
DMAPs-related EC	Palmitoleoyl Ethanolamide	-0.0271168	0.316
DMAPs-related EC	C17 Sphingosine	-0.149756	0.668
DMAPs-related EC	Phytosphingosine	-0.0778918	0.53
DMAPs-related EC	Decanoyl-L-carnitine	-0.218718	0.818
DMAPs-related EC	Sphingosine	-0.0123757	0.363
DMAPs-related EC	Sphinganine	-0.158771	0.576
DMAPs-related EC	Oleoyl Ethanolamide	-0.0485118	0.359
DMAPs-related EC	Stearoyl Ethanolamide	-0.122446	0.45
DMAPs-related EC	Docosahexaenoic acid	-0.023331	0.328
DMAPs-related EC	Arachidonyl Ethanolamide	0.467487	0.017
DMAPs-related EC	3-Ketocholanic acid	-0.012714	0.3
DMAPs-related EC	7-Ketolithocholic acid	0.00279898	0.35
DMAPs-related EC	Palmitoylcarnitine	-0.191525	0.841
DMAPs-related EC	6,7-Diketolithocholic acid	-0.0701162	0.44
DMAPs-related EC	Hyocholic acid	-0.171261	0.506
DMAPs-related EC	Stearoyl-l-carnitine	-0.0724768	0.415
DMAPs-related EC	Glycolithocholic acid	-0.109209	0.511
DMAPs-related EC	Glycodeoxycholic acid	-0.126969	0.568
DMAPs-related EC	LPE(16:0/0:0)	-0.0434573	0.343
DMAPs-related EC	LPE(18:1/0:0)	0.157134	0.194
DMAPs-related EC	LPC(15:0/0:0)	-0.0914848	0.504
DMAPs-related EC	Taurolithocholate	-0.0937724	0.541
DMAPs-related EC	Tricaprylin	0.00982933	0.393
DMAPs-related EC	LPC(16:0/0:0)	-0.121971	0.607
DMAPs-related EC	Taurochenodeoxycholate	0.218612	0.167
DMAPs-related EC	Taurodeoxycholate	-0.207555	0.883
DMAPs-related EC	LPC(17:0/0:0)	-0.0841721	0.501
DMAPs-related EC	LPC(18:2/0:0)	0.202042	0.175
DMAPs-related EC	LPC(18:1/0:0)	0.235722	0.145
DMAPs-related EC	LPC(18:0/0:0)	0.00775345	0.308
DMAPs-related EC	3-Hydroxybutyric acid	-0.198687	0.778
DMAPs-related EC	Benzyl sulfate	-0.0283424	0.423
DMAPs-related EC	Biotin	0.0829977	0.28
DMAPs-related EC	gamma-Linolenic acid	0.130632	0.192
DMAPs-related EC	Linoleic acid	0.0880997	0.27
DMAPs-related EC	Oleic acid	-0.0805707	0.421
DMAPs-related EC	FA 18:2+O	-0.0358137	0.417
DMAPs-related EC	9-HODE	-0.101887	0.5
DMAPs-related EC	FA 18:1+1O	0.14309	0.204
DMAPs-related EC	Eicosapentaenoic acid	-0.0430465	0.524
DMAPs-related EC	Arachidonic acid	-0.0380669	0.386
DMAPs-related EC	FA 18:2+2O	-0.122299	0.561
DMAPs-related EC	Lithocholic acid	-0.22767	0.931
DMAPs-related EC	Murocholic acid	-0.173847	0.629
DMAPs-related EC	3-Oxocholic acid	-0.0711714	0.55
DMAPs-related EC	Cholic acid	-0.131854	0.596
DMAPs-related EC	Andrastin C	-0.14453	0.548
DMAPs-related EC	LPE(18:2/0:0)	0.193137	0.166
DMAPs-related EC	7-Sulfocholic acid	0.0781116	0.309
DMAPs-related EC	Taurocholic acid	0.372562	0.123

## Sheet: Table S7
Supplemental Table 7. Primers information
Gene names	Forward primer	Reverse primer
Cln3	GAAAGGAGCCGTTAGCGT	GCTGGGAGACCAGGGAT
Ocln	CTACTCCTCCAACGGCAA	AGTCATCCACGGACAAGG
Tjp1	CTTTGACCAGTACCCACGA	TCAGAGGAGGAACAACTGC
Dsc2	CCTGGAAATTGGCGTAGTT	TTGCGTTTGAGGGATACAC
Tlr4	GCCACCATTTACAGTTCGT	GTCTCAGGCAGGAAAGGA
Tlr2	CCTGGAGGTGTTGGATGT	GCTTCTGGGAGTGTCTTCA
Rela	CCAAAGACCCACCTCACC	CGCTTCTTCACACACTGGA
β-actin	AGTTGCGTTACACCCTTTC	CACCTTCACCGTTCCAGT
